# Supplementary material for: Comparative Transcriptome Sequencing and Endogenous Phytohormone Content of Annual Grafted Branches of Zelkova schneideriana and Its Dwarf Variety HenTianGao
Source: Int J Mol Sci. 2023 Nov 29;24(23):16902. doi: 10.3390/ijms242316902 (PMC10706849; doi:10.3390/ijms242316902)
Supplement: Supplementary file 1 [file ijms-24-16902-s001.zip › Supplementary Tables.xlsx]

## Sheet: Table S1
Supplementary Table S1. Mean (n =3) values of relative intensities of phytohormone compounds detected in J and H.
Index	Compounds	mean(group J)	mean(group H)
ABA	Abscisic acid	63.7351	45.8986
ABA-GE	ABA-glucosyl ester	540.129	274.91
IA	3-Indoleacrylic acid	1.09291	0.91091
OxIAA	2-oxindole-3-acetic acid	15.5896	46.2746
TRA	Tryptamine	43.924	57.0424
TRP	L-tryptophan	4995.18	5445.46
IAA-Glu	Indole-3-acetyl glutamic acid	0.11506	0.06928
IPA	3-Indolepropionic acid	1.39902	1.69162
MEIAA	Methyl indole-3-acetate	0.24603	0.38321
ICA	Indole-3-carboxylic acid	2.05346	1.77551
ICAld	Indole-3-carboxaldehyde	6.37399	6.27389
IAA-Glc	1-O-indol-3-ylacetylglucose	0	49.2191
IAN	3-Indoleacetonitrile	0.54465	0.63586
IAA	Indole-3-acetic acid	13.895	17.7831
IAA-Ala	N-(3-Indolylacetyl)-L-alanine	0.93701	1.06296
BAP7G	N6-Benzyladenine-7-glucoside	0	0.02111
2MeScZR	2-Methylthio-cis-zeatin riboside	1.95179	2.46595
oTR	ortho-Topolin riboside	0.02943	0.01862
DHZ7G	Dihydrozeatin-7-glucoside	0.33297	0.22138
DHZROG	Dihydrozeatin-O-glucoside riboside	0.00793	0.0126
IP	N6-isopentenyladenine	0.37444	0.49694
IPR	N6-isopentenyladenosine	0.4246	0.79388
tZR	trans-Zeatin riboside	0.4844	0.38481
cZ	cis-Zeatin	0.01473	0.04329
cZROG	cis-Zeatin-O-glucoside riboside	0.20239	0.14932
iP9G	N6-Isopentenyl-adenine-9-glucoside	0.1297	0.09938
tZ	trans-Zeatin	0.03701	0.0095
tZOG	trans-Zeatin-O-glucoside	6.92356	8.37731
BAPR	6-Benzyladenosine	0.01032	0.00588
DHZR	Dihydrozeatin ribonucleoside	0.02563	0.01825
BAP	6-Benzyladenine	0.01992	0.00652
ACC	1-Aminocyclopropanecarboxylic acid	24.7866	19.4811
GA15	Gibberellin A15	0.29351	0.19163
GA20	Gibberellin A20	2.95943	3.68168
GA1	Gibberellin A1	39.4978	29.9583
GA19	Gibberellin A19	3.80359	1.33906
GA24	Gibberellin A24	0.37641	0.23876
GA3	Gibberellin A3	12.7808	13.7891
JA	Jasmonic acid	47.1615	101.108
JA-ILE	Jasmonoyl-L-isoleucine	39.3023	140.804
JA-Val	N-[(-)-Jasmonoyl]-(L)-valine	0.43884	0.69293
MEJA	Methyl jasmonate	0.30543	0.17172
OPC-4	3-oxo-2-(2-(Z)-Pentenyl) cyclopentane-1-butyric acid	2.39541	2.60326
OPDA	cis(+)-12-Oxophytodienoic acid	240.255	71.5478
H2JA	Dihydrojasmonic acid	0.48974	0.66266
OPC-6	3-oxo-2-(2-(Z)-Pentenyl)cyclopentane-1-hexanoic acid	9.20879	11.3602
SA	Salicylic acid	3327.2	3113.91
SAG	Salicylic acid 2-O-β-glucoside	4706.82	5032.76
5DS	5-Deoxystrigol	15.4993	19.9105

## Sheet: Table S2
Supplementary Table S2. Summary of sequencing of six libraries of Z. schneideriana annual grafted branches.
Sample	Raw Reads	Clean Reads	Clean Base(G)	Error Rate(%)	Q20(%)	Q30(%)	GC Content(%)	Total Read pairs	Total mapped reads	Uniq mapped reads	Multiple mapped reads
H-1-1	51730004	50961672	7.64	0.03	97.97	94.07	44.15	25567370	84.44	20.02	64.42
H-1-2	57039070	55799916	8.37	0.03	97.91	94	43.83	24965589	84.11	19.84	64.27
H-1-3	60178432	58967914	8.85	0.03	97.88	93.85	43.8	23075599	84.12	19.84	64.28
J-2-1	52241718	51134740	7.67	0.03	97.96	93.96	43.86	25480836	86.93	21.03	65.9
J-2-2	51035616	49931178	7.49	0.03	97.93	93.96	43.51	27899958	86.03	20.29	65.74
J-2-3	47052800	46151198	6.92	0.03	97.99	94.06	43.82	29483957	86.1	20.5	65.6

## Sheet: Table S3
Supplementary Table S3. List of KEGG pathways to which the exclusively expressed genes in J and H were enriched.
KEGG enrichment of exclusively expressed genes in J		KEGG enrichment of exclusively expressed genes in H
ko00020	Citrate cycle (TCA cycle)	ko00030	Pentose phosphate pathway
ko00030	Pentose phosphate pathway	ko00051	Fructose and mannose metabolism
ko00040	Pentose and glucuronate interconversions	ko00052	Galactose metabolism
ko00051	Fructose and mannose metabolism	ko00053	Ascorbate and aldarate metabolism
ko00052	Galactose metabolism	ko00071	Fatty acid degradation
ko00053	Ascorbate and aldarate metabolism	ko00190	Oxidative phosphorylation
ko00071	Fatty acid degradation	ko00240	Pyrimidine metabolism
ko00230	Purine metabolism	ko00250	Alanine, aspartate and glutamate metabolism
ko00240	Pyrimidine metabolism	ko00260	Glycine, serine and threonine metabolism
ko00250	Alanine, aspartate and glutamate metabolism	ko00261	Monobactam biosynthesis
ko00260	Glycine, serine and threonine metabolism	ko00270	Cysteine and methionine metabolism
ko00261	Monobactam biosynthesis	ko00280	Valine, leucine and isoleucine degradation
ko00270	Cysteine and methionine metabolism	ko00300	Lysine biosynthesis
ko00280	Valine, leucine and isoleucine degradation	ko00310	Lysine degradation
ko00290	Valine, leucine and isoleucine biosynthesis	ko00330	Arginine and proline metabolism
ko00300	Lysine biosynthesis	ko00340	Histidine metabolism
ko00310	Lysine degradation	ko00350	Tyrosine metabolism
ko00330	Arginine and proline metabolism	ko00360	Phenylalanine metabolism
ko00340	Histidine metabolism	ko00380	Tryptophan metabolism
ko00350	Tyrosine metabolism	ko00400	Phenylalanine, tyrosine and tryptophan biosynthesis
ko00360	Phenylalanine metabolism	ko00410	beta-Alanine metabolism
ko00380	Tryptophan metabolism	ko00430	Taurine and hypotaurine metabolism
ko00400	Phenylalanine, tyrosine and tryptophan biosynthesis	ko00450	Selenocompound metabolism
ko00410	beta-Alanine metabolism	ko00480	Glutathione metabolism
ko00430	Taurine and hypotaurine metabolism	ko00500	Starch and sucrose metabolism
ko00450	Selenocompound metabolism	ko00511	Other glycan degradation
ko00460	Cyanoamino acid metabolism	ko00513	Various types of N-glycan biosynthesis
ko00480	Glutathione metabolism	ko00520	Amino sugar and nucleotide sugar metabolism
ko00500	Starch and sucrose metabolism	ko00531	Glycosaminoglycan degradation
ko00511	Other glycan degradation	ko00561	Glycerolipid metabolism
ko00513	Various types of N-glycan biosynthesis	ko00562	Inositol phosphate metabolism
ko00520	Amino sugar and nucleotide sugar metabolism	ko00564	Glycerophospholipid metabolism
ko00531	Glycosaminoglycan degradation	ko00565	Ether lipid metabolism
ko00561	Glycerolipid metabolism	ko00592	alpha-Linolenic acid metabolism
ko00562	Inositol phosphate metabolism	ko00600	Sphingolipid metabolism
ko00564	Glycerophospholipid metabolism	ko00603	Glycosphingolipid biosynthesis - globo and isoglobo series
ko00565	Ether lipid metabolism	ko00604	Glycosphingolipid biosynthesis - ganglio series
ko00592	alpha-Linolenic acid metabolism	ko00620	Pyruvate metabolism
ko00600	Sphingolipid metabolism	ko00630	Glyoxylate and dicarboxylate metabolism
ko00603	Glycosphingolipid biosynthesis - globo and isoglobo series	ko00640	Propanoate metabolism
ko00604	Glycosphingolipid biosynthesis - ganglio series	ko00650	Butanoate metabolism
ko00620	Pyruvate metabolism	ko00670	One carbon pool by folate
ko00630	Glyoxylate and dicarboxylate metabolism	ko00710	Carbon fixation in photosynthetic organisms
ko00640	Propanoate metabolism	ko00760	Nicotinate and nicotinamide metabolism
ko00650	Butanoate metabolism	ko00770	Pantothenate and CoA biosynthesis
ko00660	C5-Branched dibasic acid metabolism	ko00860	Porphyrin metabolism
ko00670	One carbon pool by folate	ko00900	Terpenoid backbone biosynthesis
ko00710	Carbon fixation in photosynthetic organisms	ko00903	Limonene and pinene degradation
ko00740	Riboflavin metabolism	ko00910	Nitrogen metabolism
ko00760	Nicotinate and nicotinamide metabolism	ko00920	Sulfur metabolism
ko00770	Pantothenate and CoA biosynthesis	ko00940	Phenylpropanoid biosynthesis
ko00780	Biotin metabolism	ko00941	Flavonoid biosynthesis
ko00860	Porphyrin metabolism	ko00945	Stilbenoid, diarylheptanoid and gingerol biosynthesis
ko00900	Terpenoid backbone biosynthesis	ko00950	Isoquinoline alkaloid biosynthesis
ko00901	Indole alkaloid biosynthesis	ko00960	Tropane, piperidine and pyridine alkaloid biosynthesis
ko00903	Limonene and pinene degradation	ko00970	Aminoacyl-tRNA biosynthesis
ko00909	Sesquiterpenoid and triterpenoid biosynthesis	ko00999	Biosynthesis of various plant secondary metabolites
ko00920	Sulfur metabolism	ko01040	Biosynthesis of unsaturated fatty acids
ko00940	Phenylpropanoid biosynthesis	ko01100	Metabolic pathways
ko00941	Flavonoid biosynthesis	ko01110	Biosynthesis of secondary metabolites
ko00944	Flavone and flavonol biosynthesis	ko01200	Carbon metabolism
ko00945	Stilbenoid, diarylheptanoid and gingerol biosynthesis	ko01210	2-Oxocarboxylic acid metabolism
ko00950	Isoquinoline alkaloid biosynthesis	ko01212	Fatty acid metabolism
ko00960	Tropane, piperidine and pyridine alkaloid biosynthesis	ko01230	Biosynthesis of amino acids
ko00965	Betalain biosynthesis	ko01232	Nucleotide metabolism
ko00966	Glucosinolate biosynthesis	ko01240	Biosynthesis of cofactors
ko00970	Aminoacyl-tRNA biosynthesis	ko01250	Biosynthesis of nucleotide sugars
ko00999	Biosynthesis of various plant secondary metabolites	ko03015	mRNA surveillance pathway
ko01040	Biosynthesis of unsaturated fatty acids	ko03018	RNA degradation
ko01100	Metabolic pathways	ko03040	Spliceosome
ko01110	Biosynthesis of secondary metabolites	ko03410	Base excision repair
ko01200	Carbon metabolism	ko03420	Nucleotide excision repair
ko01210	2-Oxocarboxylic acid metabolism	ko03430	Mismatch repair
ko01212	Fatty acid metabolism	ko03440	Homologous recombination
ko01230	Biosynthesis of amino acids	ko04016	MAPK signaling pathway - plant
ko01232	Nucleotide metabolism	ko04070	Phosphatidylinositol signaling system
ko01240	Biosynthesis of cofactors	ko04075	Plant hormone signal transduction
ko01250	Biosynthesis of nucleotide sugars	ko04120	Ubiquitin mediated proteolysis
ko03013	Nucleocytoplasmic transport	ko04122	Sulfur relay system
ko03015	mRNA surveillance pathway	ko04141	Protein processing in endoplasmic reticulum
ko03018	RNA degradation	ko04144	Endocytosis
ko03040	Spliceosome	ko04145	Phagosome
ko03250	Viral life cycle - HIV-1	ko04146	Peroxisome
ko03410	Base excision repair	ko04626	Plant-pathogen interaction
ko03420	Nucleotide excision repair	ko04712	Circadian rhythm - plant
ko03430	Mismatch repair	ko00010	Glycolysis / Gluconeogenesis
ko03440	Homologous recombination	ko00020	Citrate cycle (TCA cycle)
ko04016	MAPK signaling pathway - plant	ko00030	Pentose phosphate pathway
ko04070	Phosphatidylinositol signaling system	ko00040	Pentose and glucuronate interconversions
ko04075	Plant hormone signal transduction	ko00051	Fructose and mannose metabolism
ko04120	Ubiquitin mediated proteolysis	ko00052	Galactose metabolism
ko04122	Sulfur relay system	ko00053	Ascorbate and aldarate metabolism
ko04141	Protein processing in endoplasmic reticulum	ko00061	Fatty acid biosynthesis
ko04144	Endocytosis	ko00062	Fatty acid elongation
ko04145	Phagosome	ko00071	Fatty acid degradation
ko04146	Peroxisome	ko00073	Cutin, suberine and wax biosynthesis
ko04626	Plant-pathogen interaction	ko00100	Steroid biosynthesis
ko04712	Circadian rhythm - plant	ko00130	Ubiquinone and other terpenoid-quinone biosynthesis
ko00010	Glycolysis / Gluconeogenesis	ko00190	Oxidative phosphorylation
ko00020	Citrate cycle (TCA cycle)	ko00196	Photosynthesis - antenna proteins
ko00030	Pentose phosphate pathway	ko00220	Arginine biosynthesis
ko00040	Pentose and glucuronate interconversions	ko00230	Purine metabolism
ko00051	Fructose and mannose metabolism	ko00240	Pyrimidine metabolism
ko00052	Galactose metabolism	ko00250	Alanine, aspartate and glutamate metabolism
ko00053	Ascorbate and aldarate metabolism	ko00260	Glycine, serine and threonine metabolism
ko00061	Fatty acid biosynthesis	ko00270	Cysteine and methionine metabolism
ko00062	Fatty acid elongation	ko00280	Valine, leucine and isoleucine degradation
ko00071	Fatty acid degradation	ko00310	Lysine degradation
ko00073	Cutin, suberine and wax biosynthesis	ko00330	Arginine and proline metabolism
ko00100	Steroid biosynthesis	ko00340	Histidine metabolism
ko00130	Ubiquinone and other terpenoid-quinone biosynthesis	ko00350	Tyrosine metabolism
ko00190	Oxidative phosphorylation	ko00360	Phenylalanine metabolism
ko00195	Photosynthesis	ko00380	Tryptophan metabolism
ko00196	Photosynthesis - antenna proteins	ko00400	Phenylalanine, tyrosine and tryptophan biosynthesis
ko00220	Arginine biosynthesis	ko00440	Phosphonate and phosphinate metabolism
ko00230	Purine metabolism	ko00450	Selenocompound metabolism
ko00240	Pyrimidine metabolism	ko00460	Cyanoamino acid metabolism
ko00250	Alanine, aspartate and glutamate metabolism	ko00480	Glutathione metabolism
ko00260	Glycine, serine and threonine metabolism	ko00500	Starch and sucrose metabolism
ko00261	Monobactam biosynthesis	ko00510	N-Glycan biosynthesis
ko00270	Cysteine and methionine metabolism	ko00511	Other glycan degradation
ko00280	Valine, leucine and isoleucine degradation	ko00513	Various types of N-glycan biosynthesis
ko00290	Valine, leucine and isoleucine biosynthesis	ko00514	Other types of O-glycan biosynthesis
ko00310	Lysine degradation	ko00520	Amino sugar and nucleotide sugar metabolism
ko00330	Arginine and proline metabolism	ko00531	Glycosaminoglycan degradation
ko00350	Tyrosine metabolism	ko00561	Glycerolipid metabolism
ko00360	Phenylalanine metabolism	ko00562	Inositol phosphate metabolism
ko00380	Tryptophan metabolism	ko00563	Glycosylphosphatidylinositol (GPI)-anchor biosynthesis
ko00400	Phenylalanine, tyrosine and tryptophan biosynthesis	ko00564	Glycerophospholipid metabolism
ko00410	beta-Alanine metabolism	ko00600	Sphingolipid metabolism
ko00440	Phosphonate and phosphinate metabolism	ko00620	Pyruvate metabolism
ko00450	Selenocompound metabolism	ko00630	Glyoxylate and dicarboxylate metabolism
ko00460	Cyanoamino acid metabolism	ko00650	Butanoate metabolism
ko00480	Glutathione metabolism	ko00670	One carbon pool by folate
ko00500	Starch and sucrose metabolism	ko00730	Thiamine metabolism
ko00510	N-Glycan biosynthesis	ko00740	Riboflavin metabolism
ko00511	Other glycan degradation	ko00750	Vitamin B6 metabolism
ko00513	Various types of N-glycan biosynthesis	ko00760	Nicotinate and nicotinamide metabolism
ko00520	Amino sugar and nucleotide sugar metabolism	ko00790	Folate biosynthesis
ko00531	Glycosaminoglycan degradation	ko00860	Porphyrin metabolism
ko00561	Glycerolipid metabolism	ko00900	Terpenoid backbone biosynthesis
ko00562	Inositol phosphate metabolism	ko00904	Diterpenoid biosynthesis
ko00563	Glycosylphosphatidylinositol (GPI)-anchor biosynthesis	ko00906	Carotenoid biosynthesis
ko00564	Glycerophospholipid metabolism	ko00908	Zeatin biosynthesis
ko00591	Linoleic acid metabolism	ko00909	Sesquiterpenoid and triterpenoid biosynthesis
ko00592	alpha-Linolenic acid metabolism	ko00910	Nitrogen metabolism
ko00600	Sphingolipid metabolism	ko00940	Phenylpropanoid biosynthesis
ko00620	Pyruvate metabolism	ko00944	Flavone and flavonol biosynthesis
ko00630	Glyoxylate and dicarboxylate metabolism	ko00970	Aminoacyl-tRNA biosynthesis
ko00650	Butanoate metabolism	ko00996	Biosynthesis of various alkaloids
ko00710	Carbon fixation in photosynthetic organisms	ko01100	Metabolic pathways
ko00730	Thiamine metabolism	ko02010	ABC transporters
ko00740	Riboflavin metabolism	ko03008	Ribosome biogenesis in eukaryotes
ko00750	Vitamin B6 metabolism	ko03010	Ribosome
ko00760	Nicotinate and nicotinamide metabolism	ko03013	Nucleocytoplasmic transport
ko00780	Biotin metabolism	ko03015	mRNA surveillance pathway
ko00790	Folate biosynthesis	ko03018	RNA degradation
ko00860	Porphyrin metabolism	ko03020	RNA polymerase
ko00900	Terpenoid backbone biosynthesis	ko03022	Basal transcription factors
ko00902	Monoterpenoid biosynthesis	ko03030	DNA replication
ko00904	Diterpenoid biosynthesis	ko03040	Spliceosome
ko00905	Brassinosteroid biosynthesis	ko03050	Proteasome
ko00906	Carotenoid biosynthesis	ko03060	Protein export
ko00908	Zeatin biosynthesis	ko03250	Viral life cycle - HIV-1
ko00909	Sesquiterpenoid and triterpenoid biosynthesis	ko03410	Base excision repair
ko00910	Nitrogen metabolism	ko03420	Nucleotide excision repair
ko00920	Sulfur metabolism	ko03430	Mismatch repair
ko00940	Phenylpropanoid biosynthesis	ko03440	Homologous recombination
ko00941	Flavonoid biosynthesis	ko03450	Non-homologous end-joining
ko00942	Anthocyanin biosynthesis	ko04016	MAPK signaling pathway - plant
ko00943	Isoflavonoid biosynthesis	ko04070	Phosphatidylinositol signaling system
ko00970	Aminoacyl-tRNA biosynthesis	ko04075	Plant hormone signal transduction
ko00996	Biosynthesis of various alkaloids	ko04120	Ubiquitin mediated proteolysis
ko00999	Biosynthesis of various plant secondary metabolites	ko04122	Sulfur relay system
ko01100	Metabolic pathways	ko04130	SNARE interactions in vesicular transport
ko02010	ABC transporters	ko04136	Autophagy - other
ko03008	Ribosome biogenesis in eukaryotes	ko04141	Protein processing in endoplasmic reticulum
ko03010	Ribosome	ko04144	Endocytosis
ko03013	Nucleocytoplasmic transport	ko04145	Phagosome
ko03015	mRNA surveillance pathway	ko04626	Plant-pathogen interaction
ko03018	RNA degradation	ko04712	Circadian rhythm - plant
ko03020	RNA polymerase
ko03022	Basal transcription factors
ko03030	DNA replication
ko03040	Spliceosome
ko03050	Proteasome
ko03060	Protein export
ko03250	Viral life cycle - HIV-1
ko03410	Base excision repair
ko03420	Nucleotide excision repair
ko03430	Mismatch repair
ko03440	Homologous recombination
ko03450	Non-homologous end-joining
ko04016	MAPK signaling pathway - plant
ko04075	Plant hormone signal transduction
ko04120	Ubiquitin mediated proteolysis
ko04122	Sulfur relay system
ko04130	SNARE interactions in vesicular transport
ko04136	Autophagy - other
ko04141	Protein processing in endoplasmic reticulum
ko04144	Endocytosis
ko04145	Phagosome
ko04146	Peroxisome
ko04626	Plant-pathogen interaction
ko04712	Circadian rhythm - plant

## Sheet: Table S4
Supplementary Table S4. Differential expression details of the cell size and stem elongation related genes in annual grafted branches of Z. schneideriana (J and H).
ID	J	H	log2FoldChange	pvalue	padj	regulated	Length	KEGG	KEGG pathway
Cluster-33698.5	7.86	0	-11.2886	2.03063e-21	4.2415e-20	down	2743	B3 domain-containing transcription factor VRN1	--
Cluster-15207.5	6.55667	0	-10.6622	1.83161e-17	2.45239e-16	down	2198	B3 domain-containing transcription factor VRN1	--
Cluster-15207.6	3.65	0	-9.88921	1.03529e-15	1.13318e-14	down	2289	B3 domain-containing transcription factor VRN1	--
Cluster-15207.0	2.42667	0	-9.29413	2.73718e-14	2.51434e-13	down	2289	B3 domain-containing transcription factor VRN1	--
Cluster-37997.2	2.16333	0	-7.84723	3.39977e-09	1.61927e-08	down	1108	B3 domain-containing transcription factor VRN1	--
Cluster-33698.0	4.28667	0.0466667	-6.57227	1.00097e-08	4.47662e-08	down	895	B3 domain-containing transcription factor VRN1	--
Cluster-37997.9	1.11667	0.0833333	-3.79894	0.00282403	0.0064513	down	2754	B3 domain-containing transcription factor VRN1	--
Cluster-37997.8	3.38	1.16	-1.54533	2.21756e-07	8.37066e-07	down	3026	B3 domain-containing transcription factor VRN1	--
Cluster-33698.2	22.5767	9.53333	-1.25393	4.77886e-19	7.84291e-18	down	938	B3 domain-containing transcription factor VRN1	--
Cluster-33698.8	1.31	3.19333	1.28324	0.000109871	0.000307084	up	2721	B3 domain-containing transcription factor VRN1	--
Cluster-37997.6	0.556667	2.79	2.33628	3.1398e-15	3.24676e-14	up	3702	B3 domain-containing transcription factor VRN1	--
Cluster-6652.3	0.0233333	0.743333	5.86073	8.25246e-06	2.61556e-05	up	1741	B3 domain-containing transcription factor VRN1	--
Cluster-15207.2	0	4.42333	9.95565	1.81634e-16	2.15765e-15	up	2289	B3 domain-containing transcription factor VRN1	--
Cluster-15207.4	0	6.62667	10.4643	2.91832e-17	3.80815e-16	up	2198	B3 domain-containing transcription factor VRN1	--
Cluster-35255.3	7.14333	0	-9.29123	1.86547e-14	1.74946e-13	down	958	cell number regulator 6	--
Cluster-34393.4	2.19667	0.02	-7.01715	1.92757e-08	8.28247e-08	down	1174	K04681 retinoblastoma-like protein 1 | (RefSeq) retinoblastoma-related protein (A)	--
Cluster-34393.0	13.8567	4.13	-1.76308	9.76048e-18	1.35035e-16	down	1009	K04681 retinoblastoma-like protein 1 | (RefSeq) retinoblastoma-related protein isoform X1 (A)	--
Cluster-34393.2	47.57	17	-1.48224	3.47669e-169	3.38071e-166	down	4643	K04681 retinoblastoma-like protein 1 | (RefSeq) retinoblastoma-related protein isoform X1 (A)	--
Cluster-4316.26	0.606667	7.52	3.66351	9.65854e-09	4.32771e-08	up	714	K07203 serine/threonine-protein kinase mTOR [EC:2.7.11.1] | (RefSeq) LOW QUALITY PROTEIN: serine/threonine-protein kinase TOR-like (A)	ko04136: Autophagy - other
Cluster-3262.1	2.81667	0	-9.36702	1.94116e-14	1.81841e-13	down	2366	K07203 serine/threonine-protein kinase mTOR [EC:2.7.11.1] | (RefSeq) serine/threonine-protein kinase TOR (A)	ko04136: Autophagy - other
Cluster-3262.5	2.03667	0	-8.34071	3.85247e-11	2.37957e-10	down	1515	K07203 serine/threonine-protein kinase mTOR [EC:2.7.11.1] | (RefSeq) serine/threonine-protein kinase TOR (A)	ko04136: Autophagy - other
Cluster-3262.2	1.36	0	-7.60274	5.11225e-08	2.0764e-07	down	1409	K07203 serine/threonine-protein kinase mTOR [EC:2.7.11.1] | (RefSeq) serine/threonine-protein kinase TOR (A)	ko04136: Autophagy - other
Cluster-3262.3	0.89	0	-7.21457	2.58481e-08	1.09247e-07	down	1589	K07203 serine/threonine-protein kinase mTOR [EC:2.7.11.1] | (RefSeq) serine/threonine-protein kinase TOR (A)	ko04136: Autophagy - other
Cluster-4316.20	1.97667	7.41667	1.89146	8.41044e-11	4.96081e-10	up	1026	K07203 serine/threonine-protein kinase mTOR [EC:2.7.11.1] | (RefSeq) serine/threonine-protein kinase TOR (A)	ko04136: Autophagy - other
Cluster-4316.12	29.9067	0.1	-8.72102	8.32734e-25	2.4288e-23	down	868	K07203 serine/threonine-protein kinase mTOR [EC:2.7.11.1] | (RefSeq) serine/threonine-protein kinase TOR isoform X1 (A)	ko04136: Autophagy - other
Cluster-4316.8	4.32	0.0333333	-6.82403	1.24403e-07	4.82049e-07	down	676	K07203 serine/threonine-protein kinase mTOR [EC:2.7.11.1] | (RefSeq) serine/threonine-protein kinase TOR isoform X3 (A)	ko04136: Autophagy - other
Cluster-4316.24	0	1.55333	10.4235	0.00763368	0.0160471	up	8392	K07203 serine/threonine-protein kinase mTOR [EC:2.7.11.1] | (RefSeq) serine/threonine-protein kinase TOR isoform X3 (A)	ko04136: Autophagy - other
Cluster-28457.1	0.913333	0.0733333	-3.85565	3.25649e-05	9.67952e-05	down	1576	K08266 target of rapamycin complex subunit LST8 | (RefSeq) protein LST8 homolog isoform X1 (A)	ko04136: Autophagy - other
Cluster-35016.1	2	0	-8.62497	1.94344e-12	1.41178e-11	down	1821	K09285 AP2-like factor, ANT lineage	--
Cluster-24494.0	0.02	1.78667	6.29301	7.20292e-07	2.56795e-06	up	1041	K09338 homeobox-leucine zipper protein	--
Cluster-24742.3	1.94667	0.27	-2.84674	0.00691075	0.0146638	down	2056	K09753 cinnamoyl-CoA reductase [EC:1.2.1.44] | (RAP-DB) Os09g0262000; Similar to Cinnamoyl CoA reductase. (A)	ko00940: Phenylpropanoid biosynthesis; ko01100: Metabolic pathways; ko01110: Biosynthesis of secondary metabolites
Cluster-32355.1	1.91333	0.06	-5.12437	1.12012e-07	4.36738e-07	down	1996	K09753 cinnamoyl-CoA reductase [EC:1.2.1.44] | (RefSeq) CCR1-1; cinnamoyl-CoA reductase (A)	ko00940: Phenylpropanoid biosynthesis; ko01100: Metabolic pathways; ko01110: Biosynthesis of secondary metabolites
Cluster-31736.8	9.62667	3.81333	-1.3549	6.78033e-05	0.00019414	down	708	K09753 cinnamoyl-CoA reductase [EC:1.2.1.44] | (RefSeq) cinnamoyl-CoA reductase 1 (A)	ko00940: Phenylpropanoid biosynthesis; ko01100: Metabolic pathways; ko01110: Biosynthesis of secondary metabolites
Cluster-23498.5	1.39	0	-9.00756	2.01342e-12	1.45904e-11	down	3156	K09753 cinnamoyl-CoA reductase [EC:1.2.1.44] | (RefSeq) cinnamoyl-CoA reductase 1-like (A)	ko00940: Phenylpropanoid biosynthesis; ko01100: Metabolic pathways; ko01110: Biosynthesis of secondary metabolites
Cluster-23498.0	1.65	0	-8.53595	2.80098e-10	1.53475e-09	down	2034	K09753 cinnamoyl-CoA reductase [EC:1.2.1.44] | (RefSeq) cinnamoyl-CoA reductase 1-like (A)	ko00940: Phenylpropanoid biosynthesis; ko01100: Metabolic pathways; ko01110: Biosynthesis of secondary metabolites
Cluster-3635.1	0.86	0	-8.37504	1.66032e-10	9.39433e-10	down	3300	K09753 cinnamoyl-CoA reductase [EC:1.2.1.44] | (RefSeq) cinnamoyl-CoA reductase 1-like (A)	ko00940: Phenylpropanoid biosynthesis; ko01100: Metabolic pathways; ko01110: Biosynthesis of secondary metabolites
Cluster-31736.5	21.61	5.78	-2.09936	0.00210362	0.00491128	down	327	K09753 cinnamoyl-CoA reductase [EC:1.2.1.44] | (RefSeq) cinnamoyl-CoA reductase 1-like (A)	ko00940: Phenylpropanoid biosynthesis; ko01100: Metabolic pathways; ko01110: Biosynthesis of secondary metabolites
Cluster-31736.19	27.2933	13.8467	-1.0125	4.65212e-05	0.000135745	down	427	K09753 cinnamoyl-CoA reductase [EC:1.2.1.44] | (RefSeq) cinnamoyl-CoA reductase 1-like (A)	ko00940: Phenylpropanoid biosynthesis; ko01100: Metabolic pathways; ko01110: Biosynthesis of secondary metabolites
Cluster-29687.1	61.63	163.407	1.42342	2.44734e-80	5.48425e-78	up	1173	K09753 cinnamoyl-CoA reductase [EC:1.2.1.44] | (RefSeq) cinnamoyl-CoA reductase 1-like (A)	ko00940: Phenylpropanoid biosynthesis; ko01100: Metabolic pathways; ko01110: Biosynthesis of secondary metabolites
Cluster-21747.11	4.1	9.54333	1.22616	4.98018e-08	2.02608e-07	up	892	K09753 cinnamoyl-CoA reductase [EC:1.2.1.44] | (RefSeq) cinnamoyl-CoA reductase 1-like isoform X1 (A)	ko00940: Phenylpropanoid biosynthesis; ko01100: Metabolic pathways; ko01110: Biosynthesis of secondary metabolites
Cluster-32355.2	2.55333	0	-9.23612	7.01537e-12	4.76209e-11	down	2121	K09753 cinnamoyl-CoA reductase [EC:1.2.1.44] | (RefSeq) cinnamoyl-CoA reductase 1-like isoform X1 (A)	ko00940: Phenylpropanoid biosynthesis; ko01100: Metabolic pathways; ko01110: Biosynthesis of secondary metabolites
Cluster-32355.4	1.61333	0.226667	-2.85983	0.00012431	0.000345297	down	2208	K09753 cinnamoyl-CoA reductase [EC:1.2.1.44] | (RefSeq) cinnamoyl-CoA reductase 1-like isoform X1 (A)	ko00940: Phenylpropanoid biosynthesis; ko01100: Metabolic pathways; ko01110: Biosynthesis of secondary metabolites
Cluster-2099.0	1.01	0	-7.03777	4.65457e-07	1.69188e-06	down	1283	K09753 cinnamoyl-CoA reductase [EC:1.2.1.44] | (RefSeq) cinnamoyl-CoA reductase 1-like isoform X1 (A)	ko00940: Phenylpropanoid biosynthesis; ko01100: Metabolic pathways; ko01110: Biosynthesis of secondary metabolites
Cluster-32355.5	1.62333	0	-8.75987	1.28453e-11	8.42542e-11	down	2362	K09753 cinnamoyl-CoA reductase [EC:1.2.1.44] | (RefSeq) cinnamoyl-CoA reductase 2 (A)	ko00940: Phenylpropanoid biosynthesis; ko01100: Metabolic pathways; ko01110: Biosynthesis of secondary metabolites
Cluster-26801.1	5.9	1.24333	-2.32062	1.13961e-07	4.43926e-07	down	649	K09753 cinnamoyl-CoA reductase [EC:1.2.1.44] | (RefSeq) cinnamoyl-CoA reductase 2-like (A)	ko00940: Phenylpropanoid biosynthesis; ko01100: Metabolic pathways; ko01110: Biosynthesis of secondary metabolites
Cluster-29687.0	120.123	0	-12.9337	6.85791e-28	2.49126e-26	down	780	K09753 cinnamoyl-CoA reductase [EC:1.2.1.44] | (RefSeq) cinnamoyl-CoA reductase 2-like isoform X1 (A)	ko00940: Phenylpropanoid biosynthesis; ko01100: Metabolic pathways; ko01110: Biosynthesis of secondary metabolites
Cluster-1646.1403	14.94	9.72667	-1.24942	0.0136513	0.0272876	down	416	K12796 erbb2-interacting protein | (RefSeq) uncharacterized protein LOC119995624 (A)	--
Cluster-1646.1113	10.66	24.8933	1.21504	1.12638e-07	4.38988e-07	up	755	K12796 erbb2-interacting protein | (RefSeq) uncharacterized protein LOC119995624 (A)	--
Cluster-38056.27	0.756667	7.26667	3.33678	8.90498e-12	5.96081e-11	up	851	K12796 erbb2-interacting protein | (RefSeq) uncharacterized protein LOC119995624 (A)	--
Cluster-18355.19	7.75667	0	-8.15503	1.23553e-10	7.10602e-10	down	563	K12796 erbb2-interacting protein | (RefSeq) uncharacterized protein LOC119995624 (A)	--
Cluster-34729.218	12.8633	0	-8.69499	2.15715e-12	1.55789e-11	down	525	K12796 erbb2-interacting protein | (RefSeq) uncharacterized protein LOC119995624 (A)	--
Cluster-34731.6	4.75	12.6033	1.41247	9.07957e-10	4.63982e-09	up	2476	K14297 nuclear pore complex protein Nup98-Nup96 | (GenBank) zinc finger, C3HC4 type (RING finger) protein (A)	ko03013: Nucleocytoplasmic transport
Cluster-4316.19	18.3833	0	-10.8508	1.575e-19	2.72356e-18	down	1055	K15223 upstream activation factor subunit UAF30 | (RefSeq) upstream activation factor subunit spp27-like isoform X1 (A)	--
Cluster-4316.18	1.27333	0	-8.32244	2.94226e-10	1.60668e-09	down	2234	K15223 upstream activation factor subunit UAF30 | (RefSeq) zinc finger CCCH domain-containing protein 19 isoform X1 (A)	--
Cluster-32153.6	0.0733333	2.52667	5.12081	0.0038522	0.0085756	up	2871	K18787 thermospermine synthase [EC:2.5.1.79] | (RefSeq) thermospermine synthase ACAULIS5 (A)	--
Cluster-32153.1	0	0.753333	6.60132	1.17218e-06	4.08095e-06	up	1462	K18787 thermospermine synthase [EC:2.5.1.79] | (RefSeq) thermospermine synthase ACAULIS5 (A)	--
Cluster-32153.0	0	1.45667	8.75762	1.04135e-12	7.81282e-12	up	2949	K18787 thermospermine synthase [EC:2.5.1.79] | (RefSeq) thermospermine synthase ACAULIS5 (A)	--
Cluster-34731.4	4.51	0.95	-2.23375	1.81547e-08	7.82984e-08	down	4393	K19041 E3 ubiquitin-protein ligase RNF38/44 [EC:2.3.2.27] | (RefSeq) probable E3 ubiquitin-protein ligase ZFP1 (A)	--
Cluster-34731.5	0.54	2.88333	2.44037	9.89934e-17	1.213e-15	up	4392	K19041 E3 ubiquitin-protein ligase RNF38/44 [EC:2.3.2.27] | (RefSeq) probable E3 ubiquitin-protein ligase ZFP1 (A)	--
Cluster-34731.3	0.07	0.533333	3.01912	2.54553e-09	1.22994e-08	up	5431	K19041 E3 ubiquitin-protein ligase RNF38/44 [EC:2.3.2.27] | (RefSeq) probable E3 ubiquitin-protein ligase ZFP1 (A)	--
Cluster-34455.2	1.03	0	-8.27111	2.05569e-10	1.14823e-09	down	2628	K19045 E3 ubiquitin-protein ligase BIG BROTHER and related proteins [EC:2.3.2.27] | (RefSeq) E3 ubiquitin ligase BIG BROTHER isoform X1 (A)	--
Cluster-34455.0	0	1.00667	8.24254	4.73481e-11	2.89035e-10	up	2965	K19045 E3 ubiquitin-protein ligase BIG BROTHER and related proteins [EC:2.3.2.27] | (RefSeq) E3 ubiquitin ligase BIG BROTHER isoform X1 (A)	--
Cluster-11106.0	2.28667	5.58667	1.28687	0.000504477	0.00129262	up	962	K19045 E3 ubiquitin-protein ligase BIG BROTHER and related proteins [EC:2.3.2.27] | (RefSeq) E3 ubiquitin ligase BIG BROTHER-related (A)	--
Cluster-27951.1	3.20667	1.27	-1.34018	0.00162426	0.00386774	down	1487	K19045 E3 ubiquitin-protein ligase BIG BROTHER and related proteins [EC:2.3.2.27] | (RefSeq) E3 ubiquitin ligase BIG BROTHER-related (A)	--
Cluster-29749.2	0.36	0.91	1.37405	1.71868e-05	5.26846e-05	up	4300	K19045 E3 ubiquitin-protein ligase BIG BROTHER and related proteins [EC:2.3.2.27] | (RefSeq) E3 ubiquitin ligase BIG BROTHER-related (A)	--
Cluster-578.15	8.35667	3.62	-1.21375	1.05525e-07	4.12627e-07	down	3365	K20295 conserved oligomeric Golgi complex subunit 8 | (RefSeq) conserved oligomeric Golgi complex subunit 8-like (A)	--
Cluster-578.20	1.3	6.58333	5.63674	5.41242e-07	1.95288e-06	up	3798	K20295 conserved oligomeric Golgi complex subunit 8 | (RefSeq) conserved oligomeric Golgi complex subunit 8-like (A)	--
Cluster-29590.8	0	1.23333	6.51152	8.14081e-05	0.00023097	up	1261	Protein TIFY 4B/PEAPOD 1	--
Cluster-29590.9	3.92333	0	-8.89203	3.32467e-13	2.66081e-12	down	1222	Protein TIFY 4B/PEAPOD 2	--
Cluster-11552.11	1.27667	0.0566667	-4.60284	1.72204e-15	1.84212e-14	down	2911	Protein TIFY 4B/PEAPOD 2	--
Cluster-11552.7	3.76	1.46667	-1.36962	0.00454276	0.0099819	down	1243	Protein TIFY 4B/PEAPOD 2	--
Cluster-29590.3	0	1.24667	7.66069	7.39398e-09	3.36508e-08	up	1763	Protein TIFY 4B/PEAPOD 2	--

## Sheet: Table S5
	Supplementary Table S5. Differential expression details of the cell wall related genes in annual grafted branches of Z. schneideriana (J and H).
ID	J	H	log2FoldChange	pvalue	padj	regulated	Length	KEGG
Cluster-37453.0	8.82667	0.413333	-4.60779	7.46905e-17	9.29432e-16	down	712	1,4-beta-D-xylan synthase
Cluster-28732.2	6.80667	0	-11.0454	1.73258e-20	3.31388e-19	down	2684	26S proteasome regulatory subunit T4
Cluster-28732.4	0.893333	0.0133333	-6.51557	2.69088e-09	1.29741e-08	down	3200	26S proteasome regulatory subunit T4
Cluster-23356.1	8.63333	0.266667	-5.09625	4.12502e-61	5.80423e-59	down	1888	26S proteasome regulatory subunit T4
Cluster-29572.5	0	2.45667	8.60493	1.61216e-10	9.14082e-10	up	1710	3-deoxy-manno-octulosonate cytidylyltransferase (CMP-KDO synthetase)
Cluster-29572.4	0	0.89	7.79478	3.64721e-10	1.96685e-09	up	2541	3-deoxy-manno-octulosonate cytidylyltransferase (CMP-KDO synthetase)
Cluster-29572.2	0	0.58	6.85596	2.58086e-07	9.66364e-07	up	2094	3-deoxy-manno-octulosonate cytidylyltransferase (CMP-KDO synthetase)
Cluster-29572.3	0	1.58333	8.76479	4.67982e-13	3.6725e-12	up	2735	3-deoxy-manno-octulosonate cytidylyltransferase (CMP-KDO synthetase)
Cluster-29572.1	0	1.77333	8.83135	3.8296e-13	3.03768e-12	up	2574	3-deoxy-manno-octulosonate cytidylyltransferase (CMP-KDO synthetase)
Cluster-19857.0	14.4233	0	-10.8248	9.25162e-20	1.63514e-18	down	1251	3-hydroxybutyryl-CoA dehydrogenase
Cluster-16503.0	1.26333	4.19	1.71824	0.000154297	0.000423364	up	1143	3-hydroxyisobutyrate dehydrogenase
Cluster-32981.1	1.53333	0.383333	-2.05076	5.00422e-08	2.0348e-07	down	1995	alpha-1,2-mannosyltransferase
Cluster-32981.7	0.08	1.44667	4.21097	0.000391177	0.0010191	up	2074	alpha-1,2-mannosyltransferase
Cluster-32981.8	7.45	0	-10.3843	4.33476e-18	6.27279e-17	down	1672	alpha-1,2-mannosyltransferase
Cluster-32981.0	5.33667	0	-8.22634	2.96631e-10	1.61835e-09	down	715	alpha-1,2-mannosyltransferase
Cluster-32981.3	0	5.37667	8.06162	3.46411e-10	1.87435e-09	up	729	alpha-1,2-mannosyltransferase
Cluster-32981.2	0	5.54333	9.74859	3.99253e-15	4.07656e-14	up	1672	alpha-1,2-mannosyltransferase
Cluster-33823.6	1.26667	9.92	5.02552	2.92749e-85	7.55514e-83	up	2628	alpha-1,4-galacturonosyltransferase
Cluster-30686.3	4.59	0	-9.64143	1.17432e-14	1.1304e-13	down	1629	alpha-1,4-galacturonosyltransferase
Cluster-30686.1	1.70667	4.96333	1.56015	3.38516e-11	2.10838e-10	up	1523	alpha-1,4-galacturonosyltransferase
Cluster-33624.0	0.53	4.78	3.27824	5.51644e-18	7.86367e-17	up	1134	alpha-galactosidase
Cluster-33624.7	0	1.94333	8.26007	4.89566e-11	2.98197e-10	up	1683	alpha-galactosidase
Cluster-33624.2	0	6.93	10.1283	8.49108e-17	1.04657e-15	up	1710	alpha-galactosidase
Cluster-34729.14	4.70667	0	-7.27722	2.13924e-08	9.13219e-08	down	531	Alpha-galactosidase 3
Cluster-33747.4	0.35	1.84667	2.43367	0.00156333	0.00373457	up	2677	alpha-L-arabinofuranosidase
Cluster-33747.0	1.04	0.233333	-2.18294	1.15219e-07	4.48539e-07	down	3465	alpha-L-arabinofuranosidase
Cluster-33747.1	0.06	5.19333	6.44	0.000121614	0.000338203	up	2906	alpha-L-arabinofuranosidase
Cluster-33747.5	1.11333	0.533333	-1.05474	0.000275617	0.000732942	down	3877	alpha-L-arabinofuranosidase
Cluster-36442.2	2.42667	0	-9.78739	4.70422e-15	4.76318e-14	down	3109	alpha-L-fucosidase
Cluster-30331.3	3.45	1.05	-1.71867	8.45863e-15	8.27833e-14	down	2314	alpha-L-fucosidase
Cluster-30331.5	1.97	7.85	1.98972	3.32771e-12	2.35365e-11	up	2078	alpha-L-fucosidase
Cluster-30331.4	0.906667	3.71333	2.03958	1.55519e-08	6.7814e-08	up	2446	alpha-L-fucosidase
Cluster-30331.1	0.0733333	1.74	4.56664	8.8275e-06	2.79083e-05	up	2224	alpha-L-fucosidase
Cluster-32297.7	2.76	0	-9.24996	4.52332e-14	4.04669e-13	down	1994	alpha-mannosidase
Cluster-32297.3	2.82	0	-9.21479	1.24286e-13	1.05189e-12	down	1913	alpha-mannosidase
Cluster-32297.5	4.44333	0	-10.0571	7.70222e-17	9.56699e-16	down	2137	alpha-mannosidase
Cluster-27128.0	9.28667	1.44333	-2.69733	2.04782e-31	9.28494e-30	down	3542	alpha-mannosidase
Cluster-32297.1	0.906667	2.12667	1.24084	0.00649397	0.0138415	up	3432	alpha-mannosidase
Cluster-32297.0	0	4.9	10.7005	4.80813e-19	7.88394e-18	up	3315	alpha-mannosidase
Cluster-7083.1	2.10667	0	-9.10619	2.5498e-13	2.0708e-12	down	2312	AP endonuclease 1
Cluster-7083.4	1.80667	0	-8.17474	9.42709e-10	4.80487e-09	down	1525	AP endonuclease 1
Cluster-7083.3	3.75	0	-8.12081	1.1849e-09	5.97321e-09	down	859	AP endonuclease 1
Cluster-36519.13	1.83	0.0533333	-5.02825	2.34817e-07	8.83976e-07	down	1502	AP endonuclease 1
Cluster-36519.8	1.71667	0.06	-4.90821	0.012704	0.0255539	down	4547	AP endonuclease 1
Cluster-36519.16	28.9033	3.57333	-3.04026	9.75507e-17	1.19667e-15	down	460	AP endonuclease 1
Cluster-36519.3	3.65	0.806667	-2.1505	0.000165588	0.000452929	down	591	AP endonuclease 1
Cluster-36519.6	9.69333	2.70667	-1.85571	1.54936e-12	1.14073e-11	down	1209	AP endonuclease 1
Cluster-26067.0	25.58	8.32	-1.6974	0.000688312	0.00173372	down	322	AP endonuclease 1
Cluster-36519.14	9.61667	4.65333	-1.05203	2.48714e-07	9.3339e-07	down	3324	AP endonuclease 1
Cluster-36519.17	2.77	18.3833	2.86342	1.72642e-08	7.4748e-08	up	389	AP endonuclease 1
Cluster-36519.27	0.253333	15.0633	5.66518	7.33276e-10	3.79489e-09	up	464	AP endonuclease 1
Cluster-36519.9	0	4.29	10.9647	3.15e-20	5.86828e-19	up	4429	AP endonuclease 1
Cluster-34354.1	0	3.94333	7.4205	1.3261e-08	5.83669e-08	up	668	aquaporin NIP
Cluster-35052.0	1.80667	0.223333	-3.03954	0.000220127	0.000592496	down	1187	aquaporin rerated protein, other eukaryote
Cluster-15040.0	3.09667	14.2267	2.20328	4.66165e-62	6.66262e-60	up	2092	aspartyl protease family protein
Cluster-30297.6	1.09667	16.45	3.92227	0.0184399	0.0357799	up	1590	aspartyl protease family protein
Cluster-30297.2	78.6567	0	-13.6067	1.55454e-30	6.68649e-29	down	1504	aspartyl protease family protein
Cluster-30297.0	17.1567	60.9633	1.83027	3.18991e-14	2.90522e-13	up	1503	aspartyl protease family protein
Cluster-30297.5	2.39333	0	-8.7983	5.76968e-11	3.47778e-10	down	1730	aspartyl protease family protein
Cluster-30297.1	1.02333	0	-7.87148	5.00022e-10	2.65072e-09	down	2071	aspartyl protease family protein
Cluster-37807.5	0.856667	0.286667	-1.57332	0.002163	0.00504321	down	6625	ataxin-10
Cluster-6288.12	0.726667	5.85667	3.15627	2.01162e-05	6.12302e-05	up	550	ATP-binding cassette, subfamily G (WHITE), member 2, PDR
Cluster-37480.0	4.63667	0	-9.12324	5.48996e-14	4.86494e-13	down	1210	ATP-dependent RNA helicase DDX21
Cluster-34759.0	75.8933	0.21	-8.5108	9.48437e-12	6.31912e-11	down	2646	auxin efflux carrier family protein
Cluster-34759.3	0.8	0.0633333	-3.69976	0.00397794	0.00883386	down	2826	auxin efflux carrier family protein
Cluster-34759.2	5.21	2.18	-1.26138	1.20249e-05	3.74796e-05	down	3003	auxin efflux carrier family protein
Cluster-34759.1	0.886667	2.20333	1.31	0.0200928	0.0386101	up	3092	auxin efflux carrier family protein
Cluster-34759.5	0	78.8433	14.3542	8.49232e-34	4.36265e-32	up	2634	auxin efflux carrier family protein
Cluster-27049.4	8.94333	0.413333	-4.52883	4.54082e-07	1.6524e-06	down	1195	basic endochitinase B
Cluster-26261.3	224.07	113.617	-1.00151	2.26194e-17	2.99396e-16	down	1414	basic endochitinase B
Cluster-27049.2	29.83	3.91	-2.96235	6.40341e-09	2.93733e-08	down	1108	basic endochitinase B
Cluster-26261.0	16.1067	0	-11.0235	5.07043e-20	9.22196e-19	down	1279	basic endochitinase B
Cluster-26261.2	3.13667	1.13333	-1.48801	3.09492e-07	1.14858e-06	down	1279	basic endochitinase B
Cluster-14346.0	2.29	9.46	2.04815	7.45117e-37	4.49829e-35	up	2065	beta-fructofuranosidase
Cluster-4676.4	1.76667	0.23	-2.99513	0.000156859	0.000430113	down	2102	beta-fructofuranosidase
Cluster-25862.0	62.66	181.49	1.53437	4.38636e-119	2.21162e-116	up	2477	beta-fructofuranosidase
Cluster-36103.0	11.6067	3.87333	-1.58773	1.42808e-25	4.4285e-24	down	3758	beta-galactosidase
Cluster-27022.5	12.4067	28.64	1.21049	8.11999e-53	8.91464e-51	up	3751	beta-galactosidase
Cluster-36103.3	0	3.27667	10.1184	1.44198e-16	1.73528e-15	up	3323	beta-galactosidase
Cluster-27022.3	3.96333	0.61	-2.6798	4.93978e-06	1.60323e-05	down	3009	beta-galactosidase
Cluster-25763.0	11.9467	5.34667	-1.08093	1.92966e-18	2.93022e-17	down	3057	beta-galactosidase
Cluster-2830.0	2.65	0	-7.22596	1.90861e-08	8.20621e-08	down	713	Beta-galactosidase 1
Cluster-29065.1	5.34	1.78	-1.59173	1.62469e-07	6.21371e-07	down	1068	beta-glucosidase
Cluster-29016.0	9.63333	19.05	1.02819	2.11955e-08	9.05525e-08	up	1736	beta-glucosidase
Cluster-28064.4	17.6567	6.37333	-1.47436	2.12832e-17	2.82527e-16	down	2326	beta-glucosidase
Cluster-28064.2	2.89333	20.0767	2.80501	8.29083e-20	1.47346e-18	up	2371	beta-glucosidase
Cluster-27486.4	0.973333	0	-8.78629	1.21964e-07	4.73306e-07	down	3839	beta-glucosidase
Cluster-27486.3	7.08	15.0367	1.07762	0.00738686	0.0155788	up	1295	beta-glucosidase
Cluster-28064.5	4.85	0	-10.0951	5.15829e-17	6.52777e-16	down	2026	beta-glucosidase
Cluster-28064.6	9.67667	0.0733333	-7.12515	4.25818e-06	1.39114e-05	down	1980	beta-glucosidase
Cluster-28064.8	0	0.883333	7.74466	1.519e-09	7.55947e-09	up	2433	beta-glucosidase
Cluster-14303.3	13.3767	0	-11.6304	1.33584e-22	3.17096e-21	down	2114	beta-glucosidase
Cluster-14303.4	25.05	1.56	-4.02359	1.05281e-115	4.94221e-113	down	1944	beta-glucosidase
Cluster-14303.5	8.47	2.96333	-1.52048	8.52358e-31	3.70425e-29	down	2043	beta-glucosidase
Cluster-14303.1	15.46	0	-10.7891	6.34493e-19	1.02403e-17	down	1163	beta-glucosidase
Cluster-29287.0	9.97	3.22333	-1.55716	6.47877e-17	8.11607e-16	down	1814	branched-chain amino acid aminotransferase
Cluster-1134.0	2.49333	0	-8.99787	2.44497e-13	1.99041e-12	down	1864	brassinosteroid insensitive 1-associated receptor kinase 1
Cluster-35493.2	1.24	0.43	-1.52752	7.27052e-06	2.3181e-05	down	4247	brassinosteroid insensitive 1-associated receptor kinase 1
Cluster-1551.0	3.82	0	-7.62154	2.37236e-09	1.15015e-08	down	797	callose synthase
Cluster-36752.1	0	8.88	7.41322	1.87119e-08	8.05232e-08	up	451	callose synthase
Cluster-32570.4	34.9267	0	-14.4372	2.73171e-34	1.4456e-32	down	5193	callose synthase
Cluster-32570.5	5.18333	0	-12.0869	7.19069e-18	1.00866e-16	down	6802	callose synthase
Cluster-32570.0	1.06	0	-8.81973	4.2942e-13	3.38305e-12	down	3598	callose synthase
Cluster-20326.1	5.49333	18.5167	1.74948	2.3234e-06	7.81413e-06	up	612	callose synthase
Cluster-32570.7	2.91333	32.9667	3.5004	4.84771e-56	5.7637e-54	up	6301	callose synthase
Cluster-32570.3	0.716667	4.69333	5.5903	8.34926e-57	1.0194e-54	up	6803	callose synthase
Cluster-32570.2	0.123333	6.13333	5.76179	0.000122622	0.00034085	up	5194	callose synthase
Cluster-23701.0	1.46	0.39	-1.9041	6.02588e-15	6.01638e-14	down	4253	callose synthase
Cluster-3709.18	1.03667	9.35333	3.18082	3.11351e-38	2.01597e-36	up	3366	callose synthase
Cluster-28608.1	0	4.77	8.03099	1.17194e-10	6.76599e-10	up	772	callose synthase
Cluster-3709.21	0	16.6	11.1947	1.20382e-20	2.3462e-19	up	1544	callose synthase
Cluster-3709.12	1.94	7.28333	1.89962	2.11806e-10	1.18076e-09	up	1660	callose synthase
Cluster-3709.20	0	2.8	8.62049	6.03768e-11	3.62727e-10	up	1550	callose synthase
Cluster-3709.9	0	5.59667	9.96951	7.71652e-17	9.58257e-16	up	1879	callose synthase
Cluster-2523.18	12.47	0	-11.8989	1.15173e-23	3.03712e-22	down	2649	callose synthase
Cluster-2523.7	27.45	1.81	-3.98095	1.89443e-16	2.24308e-15	down	600	callose synthase
Cluster-2523.12	15.7933	3.79333	-2.06028	8.7817e-52	9.19613e-50	down	2525	callose synthase
Cluster-2523.16	0.656667	5.83333	3.16869	7.73713e-09	3.51215e-08	up	3221	callose synthase
Cluster-2523.9	1.77	18.6633	3.34189	0.000733848	0.00184067	up	358	callose synthase
Cluster-2523.6	6.12333	0	-11.3301	3.78369e-21	7.73702e-20	down	3538	callose synthase
Cluster-2523.5	4.96333	0	-11.0519	1.50466e-20	2.89829e-19	down	3590	callose synthase
Cluster-2523.20	1.19667	0.313333	-1.97052	0.00296628	0.00675135	down	3222	callose synthase
Cluster-2523.46	13.7667	11.56	-1.08447	0.00746386	0.0157241	down	552	callose synthase
Cluster-2523.13	2.73	12.7567	2.21777	3.72376e-13	2.95718e-12	up	2429	callose synthase
Cluster-36752.0	18.71	2.55	-2.58558	3.66372e-12	2.58191e-11	down	515	callose synthase
Cluster-6013.4	0.893333	2.12333	1.208	0.00990836	0.0203942	up	1434	callose synthase
Cluster-18911.0	12.8733	30.3633	1.2287	8.45859e-09	3.81674e-08	up	678	Cell wall / vacuolar inhibitor of fructosidase 1
Cluster-32594.0	0.663333	1.74	1.38551	0.000552099	0.00140808	up	1174	cellulose synthase A
Cluster-8583.0	1.19333	2.19333	1.07452	0.0130437	0.0261768	up	1097	cellulose synthase A
Cluster-35174.4	0.63	2.12	1.76878	0.00101156	0.00248582	up	3258	cellulose synthase A
Cluster-30094.4	0.51	4.42667	3.16825	2.55386e-06	8.54542e-06	up	1630	cellulose synthase A
Cluster-30094.8	1.07	2.72	1.36734	0.00352391	0.00790455	up	1765	cellulose synthase A
Cluster-15338.7	77.4933	0.203333	-8.66461	3.95015e-06	1.29511e-05	down	1336	cellulose synthase A
Cluster-15338.10	15.4	5.41667	-1.51249	7.36244e-15	7.25768e-14	down	1979	cellulose synthase A
Cluster-15338.9	34.13	105.14	1.62271	2.67336e-201	4.04375e-198	up	1880	cellulose synthase A
Cluster-36852.6	4.12333	0.343333	-3.59898	3.27366e-08	1.36528e-07	down	4096	cellulose synthase A
Cluster-33584.8	1.39	0	-8.66727	1.2866e-12	9.55027e-12	down	2544	cellulose synthase A
Cluster-35174.10	3.95	0.866667	-2.20112	8.59942e-08	3.39402e-07	down	3089	cellulose synthase A
Cluster-36852.2	14.8367	4.60667	-1.69221	9.88162e-42	7.37115e-40	down	2254	cellulose synthase A
Cluster-35174.2	4.84333	15.52	1.6853	1.43708e-40	1.02832e-38	up	3092	cellulose synthase A
Cluster-35174.7	0.53	1.94333	1.87912	0.000508631	0.0013029	up	3178	cellulose synthase A
Cluster-32967.2	13.9267	0	-10.5968	6.78203e-19	1.08876e-17	down	1138	cellulose synthase A
Cluster-30094.1	4.08333	0	-9.82253	5.0346e-16	5.72108e-15	down	1998	cellulose synthase A
Cluster-33584.5	2.24667	0	-8.14687	7.1165e-10	3.69244e-09	down	1264	cellulose synthase A
Cluster-9948.12	2.50333	0.146667	-4.2512	0.000175998	0.000479981	down	898	cellulose synthase A
Cluster-30094.3	8.02333	3.84667	-1.0596	2.01472e-05	6.13176e-05	down	1705	cellulose synthase A
Cluster-30094.7	1.38	3.17333	1.21604	0.002955	0.00672876	up	2190	cellulose synthase A
Cluster-9948.4	3.03667	7.81	1.36288	5.50205e-25	1.62742e-23	up	2385	cellulose synthase A
Cluster-30094.15	0.0866667	3.23333	5.36724	3.44186e-10	1.86305e-09	up	1516	cellulose synthase A
Cluster-32967.8	0	1.77333	8.20092	4.60789e-09	2.15417e-08	up	1734	cellulose synthase A
Cluster-30094.17	0	4.11667	8.20354	3.35846e-11	2.09247e-10	up	922	cellulose synthase A
Cluster-33584.3	0	4.23333	10.0309	2.03283e-15	2.15697e-14	up	2465	cellulose synthase A
Cluster-30094.6	0	21.6967	12.0172	2.90865e-24	8.10166e-23	up	1982	cellulose synthase A
Cluster-35174.8	12.5733	2.65	-2.25043	5.35386e-32	2.5111e-30	down	2588	cellulose synthase A
Cluster-37572.1	1.51667	0.493333	-1.63456	0.000124163	0.000344923	down	2214	cellulose synthase A
Cluster-37572.6	4.81333	1.66667	-1.51652	0.000214123	0.000577278	down	2665	cellulose synthase A
Cluster-37572.3	8.19667	2.92	-1.49086	1.13663e-31	5.25418e-30	down	2568	cellulose synthase A
Cluster-30094.5	0	2.16667	8.9192	1.65123e-12	1.2105e-11	up	2295	cellulose synthase A
Cluster-35174.3	10.5867	30.7167	1.55201	3.64846e-05	0.000107857	up	1719	cellulose synthase A
Cluster-34585.6	2.29333	0.14	-4.13935	8.8764e-05	0.000250794	down	738	cellulose synthase A
Cluster-34585.1	18.8733	3.82333	-2.33562	9.14538e-06	2.88647e-05	down	872	cellulose synthase A
Cluster-34585.7	0.496667	20.6333	5.40267	2.3213e-26	7.65621e-25	up	1007	cellulose synthase A
Cluster-34585.10	0.553333	21.38	5.41824	2.75374e-26	9.02784e-25	up	936	cellulose synthase A
Cluster-30094.9	0.88	4.72	2.4544	2.64185e-08	1.11501e-07	up	1646	cellulose synthase A
Cluster-36852.4	160.71	0	-16.2049	6.52041e-43	5.07958e-41	down	3915	cellulose synthase A
Cluster-36852.3	8.16667	77.17	3.25164	3.4555e-14	3.13557e-13	up	3915	cellulose synthase A
Cluster-36852.0	0	93.8833	15.2116	1.63929e-37	1.02487e-35	up	3855	cellulose synthase A
Cluster-34008.20	14.8067	2.91333	-2.3533	1.28953e-16	1.55733e-15	down	944	cellulose synthase A
Cluster-34008.2	0	15.59	7.91531	4.61704e-10	2.46052e-09	up	418	cellulose synthase A
Cluster-11275.0	5.1	13.5633	1.41664	3.78249e-29	1.49363e-27	up	4109	cellulose synthase-like protein
Cluster-1646.704	0.663333	5.68667	3.19099	1.82168e-06	6.20141e-06	up	544	Cellulose synthase-like protein E1
Cluster-1646.697	0	14.6367	7.5861	2.01272e-09	9.84556e-09	up	396	Cellulose synthase-like protein E2
Cluster-3031.9	1.02333	2.50667	1.3021	0.000827311	0.00205992	up	3420	centromeric protein E
Cluster-3031.7	1.98333	5.45667	1.4823	2.81783e-09	1.35621e-08	up	1173	centromeric protein E
Cluster-3031.8	1.5	0	-7.17893	3.07742e-07	1.14255e-06	down	1397	centromeric protein E
Cluster-6518.5	1.67667	3.94333	1.23756	6.14342e-11	3.68592e-10	up	2637	chitinase
Cluster-6518.12	5.92	2.6	-1.11767	0.000980392	0.00241425	down	771	chitinase
Cluster-32537.4	1.33	3.64667	1.69913	0.00745325	0.0157078	up	877	chitinase
Cluster-14260.0	1.42	10.09	2.80193	5.11027e-15	5.14751e-14	up	886	chitinase
Cluster-35242.0	10.78	0.246667	-5.6253	1.34594e-32	6.48024e-31	down	1110	chromatin assembly factor 1 subunit A
Cluster-16079.0	4.44667	1.99333	-1.15685	6.48344e-08	2.5999e-07	down	1778	cinnamyl-alcohol dehydrogenase
Cluster-32143.0	4.52667	16.2933	1.85583	4.27752e-35	2.34334e-33	up	2190	cinnamyl-alcohol dehydrogenase
Cluster-7719.0	1.41667	6.72667	2.24592	1.19743e-26	4.02747e-25	up	1821	cinnamyl-alcohol dehydrogenase
Cluster-33775.1	30.73	82.5633	1.72635	4.58992e-40	3.21673e-38	up	1829	cinnamyl-alcohol dehydrogenase
Cluster-25735.8	1.62	0.0366667	-5.52585	1.9668e-11	1.26059e-10	down	1876	COBRA-like protein 1
Cluster-31392.2	13.9267	0.0333333	-8.75333	1.9087e-09	9.3687e-09	down	3541	COBRA-like protein 4
Cluster-31392.4	17.4933	0.07	-8.00908	2.66127e-05	7.98617e-05	down	3527	COBRA-like protein 4
Cluster-31392.6	17.0567	0.906667	-4.24427	1.04339e-37	6.59894e-36	down	3541	COBRA-like protein 4
Cluster-31392.1	0	48.5333	14.1197	4.88008e-33	2.41362e-31	up	3541	COBRA-like protein 4
Cluster-25735.7	1.73333	0.22	-3.05874	0.0220724	0.0420102	down	860	COBRA-like protein 6
Cluster-36109.0	10.17	2.35667	-2.11688	1.55162e-14	1.4702e-13	down	5390	COMPASS component SWD3
Cluster-36109.16	73.4533	22.8867	-1.67689	4.27775e-48	3.90185e-46	down	3024	COMPASS component SWD3
Cluster-36109.10	0	2.65667	10.6613	7.23122e-18	1.01382e-16	up	5769	COMPASS component SWD3
Cluster-34552.0	13.2433	0.0466667	-8.48684	3.56173e-23	8.91317e-22	down	1507	cullin-associated NEDD8-dissociated protein 1
Cluster-34552.1	0.486667	13.5867	4.80665	9.16969e-05	0.000258665	up	1508	cullin-associated NEDD8-dissociated protein 1
Cluster-31065.0	0.22	16.1233	6.1027	3.28733e-39	2.19373e-37	up	1555	cullin-associated NEDD8-dissociated protein 1
Cluster-22504.0	1.58667	4.64667	1.55033	4.94424e-15	4.99228e-14	up	2302	cyclic nucleotide gated channel, plant
Cluster-32280.0	10.1633	0.0866667	-7.01465	8.9129e-59	1.16111e-56	down	2775	cytochrome-b5 reductase
Cluster-32280.3	2.16333	0.03	-6.32481	5.10648e-17	6.4637e-16	down	3868	cytochrome-b5 reductase
Cluster-32280.5	0.943333	5.72	2.61245	1.42979e-11	9.31985e-11	up	4258	cytochrome-b5 reductase
Cluster-30026.0	0.84	1.79	1.09383	0.0185311	0.0359388	up	1795	cytochrome-b5 reductase
Cluster-32378.2	0	1.10333	7.89624	3.66571e-10	1.97577e-09	up	2214	cytoskeleton-associated protein 5
Cluster-32378.1	0	7.72667	10.5908	7.67439e-19	1.2248e-17	up	2058	cytoskeleton-associated protein 5
Cluster-35416.0	43.58	92.7133	1.01134	1.25746e-05	3.90964e-05	up	869	Defensin-like protein 2
Cluster-15574.0	2.83	0.52	-2.44856	2.02235e-05	6.15337e-05	down	651	diphosphate-dependent phosphofructokinase
Cluster-4542.106	0	10.7233	7.32753	7.57973e-09	3.4453e-08	up	413	EIX receptor 44928
Cluster-35085.3	30.6067	10.0267	-1.61224	3.3646e-76	6.811e-74	down	2136	elongation factor 1-alpha
Cluster-3696.3	13.0567	0	-11.0623	1.41495e-20	2.73322e-19	down	1545	elongation factor Tu
Cluster-3696.4	11.0333	0	-10.5104	1.91632e-18	2.91158e-17	down	1303	elongation factor Tu
Cluster-3696.6	3.77667	0	-9.07898	1.43592e-11	9.35528e-11	down	1394	elongation factor Tu
Cluster-3696.0	2.18	0	-8.87944	2.08875e-11	1.33404e-10	down	1954	elongation factor Tu
Cluster-3696.5	1.94333	0	-8.41543	1.67483e-11	1.08212e-10	down	1634	elongation factor Tu
Cluster-31821.2	16.5733	0.0833333	-7.63675	0.000244953	0.000655107	down	4166	endo-1,4-beta-xylanase
Cluster-31821.0	7.2	0.773333	-3.2378	8.65357e-24	2.30426e-22	down	4305	endo-1,4-beta-xylanase
Cluster-31821.4	0.00333333	43.2933	14.1936	2.35467e-33	1.18394e-31	up	4127	endo-1,4-beta-xylanase
Cluster-31821.3	0.0866667	2.07667	4.58029	1.63077e-13	1.35907e-12	up	1980	Endo-1,4-beta-xylanase 1
Cluster-14321.1	1.23667	0.04	-5.16635	2.55937e-08	1.08213e-07	down	2297	endoglucanase
Cluster-14321.6	0.256667	2.19333	3.20366	3.4575e-05	0.000102474	up	1092	endoglucanase
Cluster-32346.1	2.50333	0	-9.36167	3.79789e-14	3.42751e-13	down	2322	endoglucanase
Cluster-32346.9	1.35333	0	-9.3019	7.91926e-14	6.87318e-13	down	3902	endoglucanase
Cluster-32346.13	0.543333	0	-8.298	2.23329e-09	1.08649e-08	down	4836	endoglucanase
Cluster-32346.0	0.823333	0	-8.06799	9.8619e-11	5.75646e-10	down	2831	endoglucanase
Cluster-32346.5	0.33	0	-7.59443	1.15814e-07	4.50692e-07	down	4838	endoglucanase
Cluster-32346.11	3.55667	0.263333	-3.80602	4.21939e-08	1.73524e-07	down	1504	endoglucanase
Cluster-32346.14	2.36	0.226667	-3.4204	8.66617e-43	6.70324e-41	down	4683	endoglucanase
Cluster-32346.12	2.12333	0.306667	-2.84234	0.0106214	0.0217173	down	1306	endoglucanase
Cluster-18854.0	42.9333	0	-11.68	8.0085e-23	1.94338e-21	down	868	endoglucanase
Cluster-37719.4	11.4633	42.05	1.87754	2.70192e-21	5.5689e-20	up	1045	endoglucanase
Cluster-37719.2	2.49667	0	-8.00773	2.38229e-08	1.0115e-07	down	1081	endoglucanase
Cluster-36121.1	0	8.66667	10.2452	1.08159e-17	1.48617e-16	up	1528	endoglucanase
Cluster-2904.35	0.69	0	-8.57201	4.25414e-11	2.61314e-10	down	4562	enoyl-CoA hydratase/3-hydroxyacyl-CoA dehydrogenase
Cluster-31279.0	19.4367	7.45333	-1.42783	0.00594715	0.012773	down	386	enoyl-CoA hydratase/3-hydroxyacyl-CoA dehydrogenase
Cluster-2904.40	0	0.863333	8.66492	1.56583e-10	8.89204e-10	up	4561	enoyl-CoA hydratase/3-hydroxyacyl-CoA dehydrogenase
Cluster-34729.218	12.8633	0	-8.69499	2.15715e-12	1.55789e-11	down	525	erbb2-interacting protein
Cluster-26629.1	1.84333	0.23	-2.98554	0.00286275	0.00653483	down	1776	exocyst complex component 3
Cluster-26629.8	0.71	3.75	2.55511	0.000150863	0.000414381	up	560	exocyst complex component 3
Cluster-26629.10	0.0966667	3.59333	5.5078	1.82415e-10	1.02701e-09	up	1105	exocyst complex component 3
Cluster-31844.4	2.30667	0.91	-1.3234	0.00368144	0.00822639	down	4263	exocyst complex component 4
Cluster-31844.10	0.116667	0.826667	2.87233	0.00289752	0.006607	up	4734	exocyst complex component 4
Cluster-31844.0	0	8.44333	11.8068	8.89509e-23	2.15086e-21	up	4081	exocyst complex component 4
Cluster-16007.2	1.11667	2.92667	1.40166	2.96543e-16	3.44526e-15	up	4784	exocyst complex component 7
Cluster-37613.4	1.09	0	-8.59267	2.48638e-12	1.7836e-11	down	3043	expansin
Cluster-37613.8	1.93	0	-7.56882	7.9722e-06	2.53145e-05	down	1043	expansin
Cluster-24505.18	27.5267	13.1033	-1.06237	4.23e-06	1.38251e-05	down	558	expansin
Cluster-37613.3	0.746667	3.06333	2.05986	5.08561e-07	1.84044e-06	up	3043	expansin
Cluster-1373.0	11.3833	0	-7.38266	3.3491e-08	1.39546e-07	down	388	expansin
Cluster-24505.13	1.24	7.84333	4.02703	8.15228e-19	1.29651e-17	up	994	expansin
Cluster-18690.0	3.36667	11.0167	1.68302	2.134e-13	1.75271e-12	up	1565	expansin
Cluster-28212.0	6.46333	0.543333	-3.59471	5.17244e-05	0.000150211	down	1377	expansin
Cluster-28212.1	3.36	6.87667	1.05289	0.00562625	0.0121446	up	1135	expansin
Cluster-19301.1	7.23333	20.4367	1.49975	9.5392e-38	6.06123e-36	up	2524	expansin
Cluster-28212.2	0	2.45	8.05071	1.26798e-10	7.28341e-10	up	1249	expansin
Cluster-28212.3	0.536667	2.57667	2.28311	2.56599e-05	7.71553e-05	up	1466	expansin
Cluster-24505.8	0.496667	4.77333	3.28878	5.24102e-31	2.32028e-29	up	1872	expansin
Cluster-30964.0	6.64667	14.8967	1.16905	1.50846e-13	1.26217e-12	up	2118	expansin
Cluster-33877.0	28.4833	102.73	1.86714	1.25534e-62	1.83266e-60	up	1720	expansin
Cluster-34729.193	40.7033	0	-10.0887	6.9727e-17	8.70452e-16	down	510	Expansin-A13
Cluster-12480.18	5.29	1.13333	-2.23407	1.54409e-25	4.77739e-24	down	2125	Expansin-A13
Cluster-12480.20	6.05333	2.37	-1.37361	0.000137288	0.000379139	down	1178	Expansin-A13
Cluster-18255.2	0.646667	6.12333	3.61788	2.02218e-15	2.14693e-14	up	911	Expansin-A13
Cluster-18255.1	0	2.48667	7.4915	8.12692e-09	3.67327e-08	up	929	Expansin-A13
Cluster-34008.14	427.723	183.337	-1.22947	1.74154e-18	2.65493e-17	down	2812	fanconi anemia group D2 protein
Cluster-34008.9	41.7867	19.1467	-1.12565	1.95462e-52	2.11604e-50	down	2558	fanconi anemia group D2 protein
Cluster-34008.19	286.203	143.887	-1.03472	1.25134e-31	5.76485e-30	down	460	fanconi anemia group D2 protein
Cluster-34008.13	0.15	0.64	2.19494	0.0228888	0.0434144	up	2040	fanconi anemia group D2 protein
Cluster-34008.12	0.0733333	0.91	3.7013	0.0023112	0.00536097	up	2360	fanconi anemia group D2 protein
Cluster-34203.6	2.89333	10.8867	1.9044	1.92035e-10	1.07731e-09	up	707	Fasciclin-like arabinogalactan protein 11
Cluster-34203.2	36.6267	94.8267	1.37797	5.57068e-12	3.82964e-11	up	1192	Fasciclin-like arabinogalactan protein 12
Cluster-34203.8	50.5667	189.66	1.91103	7.25113e-23	1.76747e-21	up	1193	Fasciclin-like arabinogalactan protein 12
Cluster-34203.3	1.39333	9.00333	2.71088	4.98292e-05	0.000144954	up	1227	Fasciclin-like arabinogalactan protein 12
Cluster-12378.0	0.993333	3.00667	1.57335	1.2283e-05	3.8238e-05	up	1692	ferric-chelate reductase
Cluster-35488.4	9.25333	0	-12.1199	1.13581e-24	3.27591e-23	down	4002	formin 2
Cluster-35488.0	1.54333	0.726667	-1.09663	1.66485e-06	5.69387e-06	down	4066	formin 2
Cluster-35488.6	0	0.713333	8.25868	1.74577e-11	1.12555e-10	up	4128	formin 2
Cluster-35488.5	0	11.5	12.2588	3.76741e-25	1.1328e-23	up	4065	formin 2
Cluster-21280.2	0	1.41	8.32933	1.25679e-11	8.25338e-11	up	2333	galactan beta-1,4-galactosyltransferase
Cluster-21280.1	0	1.94667	8.89451	2.06555e-13	1.70008e-12	up	2462	galactan beta-1,4-galactosyltransferase
Cluster-21280.5	0	2.49	9.24326	1.17259e-13	9.95767e-13	up	2460	galactan beta-1,4-galactosyltransferase
Cluster-2645.0	4.84333	0	-9.64099	1.64739e-15	1.76658e-14	down	1805	galacturonosyltransferase 12/13/14/15
Cluster-37671.0	3.42	0.623333	-2.49573	0.000658096	0.00166238	down	4472	galacturonosyltransferase 12/13/14/15
Cluster-32517.3	5.76333	0.696667	-3.05564	7.54423e-32	3.52327e-30	down	3256	GDP-L-galactose phosphorylase
Cluster-32517.0	1.1	2.62	1.25985	8.90233e-09	4.00701e-08	up	3542	GDP-L-galactose phosphorylase
Cluster-20176.0	290.153	27.0367	-3.4151	1.16305e-90	3.35093e-88	down	2626	GDP-L-galactose phosphorylase
Cluster-20204.0	7.18667	17.2533	1.25701	3.57271e-09	1.69733e-08	up	876	Germin-like protein subfamily 3 member 2
Cluster-17966.0	0.796667	2.33667	1.53106	0.00273911	0.00627126	up	929	Germin-like protein subfamily 3 member 4
Cluster-34715.0	5.77333	14.8167	1.35638	2.74976e-20	5.16506e-19	up	1450	glucan endo-1,3-beta-glucosidase 37623
Cluster-19872.0	0.876667	3.45667	1.97933	3.73708e-06	1.22797e-05	up	1856	glucan endo-1,3-beta-glucosidase 37623
Cluster-35165.4	2.14333	0	-9.50487	1.43529e-14	1.36543e-13	down	2916	glucan endo-1,3-beta-glucosidase 37623
Cluster-35165.7	0	4.25333	10.4845	1.89958e-18	2.88777e-17	up	3287	glucan endo-1,3-beta-glucosidase 37623
Cluster-29720.0	1.28667	0.126667	-3.44962	0.0239264	0.0451843	down	1546	glucuronokinase
Cluster-29720.1	0.333333	2.12	2.78691	1.17472e-06	4.08898e-06	up	1561	glucuronokinase
Cluster-24466.0	0.62	4.29	2.75932	1.01195e-05	3.17751e-05	up	585	Glycine-rich protein
Cluster-26411.1	7.27	0.963333	-2.92627	6.80513e-26	2.16326e-24	down	2889	Glycosyltransferase BC10
Cluster-26411.0	20.6	6.93667	-1.56731	1.86584e-22	4.33828e-21	down	2042	Glycosyltransferase BC10
Cluster-31192.4	6.31667	16.7067	1.9827	5.7428e-21	1.15522e-19	up	2917	Glycosyltransferase BC10
Cluster-26411.5	0.343333	4.68333	3.82137	3.45393e-10	1.8694e-09	up	2894	Glycosyltransferase BC10
Cluster-26411.3	1.08333	15.93	3.91125	3.79976e-37	2.32747e-35	up	2046	Glycosyltransferase BC10
Cluster-36519.21	0	26.0167	8.31657	4.49797e-11	2.75237e-10	up	590	Glycosyltransferase-like KOBITO 1
Cluster-1547.0	1.35	0	-7.48606	1.64479e-08	7.14337e-08	down	1306	heat shock 70kDa protein 1/2/6/8
Cluster-27069.0	0	1.52333	6.89613	1.36753e-07	5.26907e-07	up	973	heat shock 70kDa protein 1/2/6/8
Cluster-21925.9	0	3.15667	7.75771	4.05139e-10	2.17333e-09	up	894	heat shock 70kDa protein 1/2/6/8
Cluster-21925.78	4.85	0	-10.3946	2.86436e-18	4.23272e-17	down	2430	heat shock 70kDa protein 1/2/6/8
Cluster-21925.24	6.44333	0	-7.98415	2.97654e-09	1.42868e-08	down	584	heat shock 70kDa protein 1/2/6/8
Cluster-21925.23	4.61	0	-7.07671	5.19686e-08	2.10887e-07	down	508	heat shock 70kDa protein 1/2/6/8
Cluster-21925.5	2.36333	0.44	-2.48275	0.00465742	0.0102161	down	1128	heat shock 70kDa protein 1/2/6/8
Cluster-16365.0	5.99667	1.09333	-2.38273	2.00612e-14	1.87636e-13	down	1034	heat shock 70kDa protein 1/2/6/8
Cluster-21925.79	4.78333	1.27333	-1.95616	0.000737735	0.00184965	down	961	heat shock 70kDa protein 1/2/6/8
Cluster-21925.10	5.17	1.41333	-1.89754	0.00397008	0.00881747	down	894	heat shock 70kDa protein 1/2/6/8
Cluster-21925.40	22.2033	47.5833	1.05526	0.000357354	0.000935861	up	405	heat shock 70kDa protein 1/2/6/8
Cluster-21925.26	6.55	15.35	1.23344	3.71772e-07	1.36575e-06	up	638	heat shock 70kDa protein 1/2/6/8
Cluster-21925.50	5.36667	12.8367	1.25957	3.54152e-09	1.68428e-08	up	861	heat shock 70kDa protein 1/2/6/8
Cluster-21925.76	1.05333	4.27667	2.03806	7.21209e-10	3.73812e-09	up	2484	heat shock 70kDa protein 1/2/6/8
Cluster-21925.77	10.1433	45.65	2.17168	7.6812e-38	4.8978e-36	up	961	heat shock 70kDa protein 1/2/6/8
Cluster-21925.16	0	3.83667	7.96729	1.19307e-10	6.88069e-10	up	864	heat shock 70kDa protein 1/2/6/8
Cluster-28066.0	17.3067	0.0533333	-8.39439	1.29789e-07	5.01529e-07	down	2388	heparanase
Cluster-38094.9	36.0167	0	-13.3035	2.16643e-29	8.68071e-28	down	2450	heparanase
Cluster-38094.6	0.833333	0	-8.05817	1.90672e-10	1.07106e-09	down	2790	heparanase
Cluster-38094.4	0.58	0.0166667	-5.12684	9.55245e-06	3.00867e-05	down	2780	heparanase
Cluster-22949.0	7.35	2.44333	-1.60741	6.00675e-11	3.60949e-10	down	1798	heparanase
Cluster-38094.2	0.103333	5.59667	5.80044	1.61718e-06	5.54093e-06	up	2790	heparanase
Cluster-38094.3	0	19.95	12.2503	3.67535e-25	1.10634e-23	up	2450	heparanase
Cluster-35022.2	0.86	3.52667	2.04524	2.62814e-23	6.65949e-22	up	3454	hydroxyproline O-galactosyltransferase 2/3/4/5/6
Cluster-33345.3	1.37667	0.48	-1.50963	0.000605309	0.00153566	down	2913	hydroxyproline O-galactosyltransferase 2/3/4/5/6
Cluster-33345.4	0	0.9	7.85201	2.14611e-09	1.04614e-08	up	2616	hydroxyproline O-galactosyltransferase 2/3/4/5/6
Cluster-27931.3	1.97333	0.176667	-3.52299	2.34109e-18	3.5032e-17	down	2557	hydroxyproline O-galactosyltransferase HPGT
Cluster-27931.0	0.616667	4.34667	2.8236	3.39695e-09	1.61821e-08	up	3250	hydroxyproline O-galactosyltransferase HPGT
Cluster-26675.2	2.13333	0.606667	-1.87743	0.00328395	0.00741395	down	1426	hydroxyproline O-galactosyltransferase HPGT
Cluster-12801.2	1.88	0.43	-2.23288	0.000669345	0.00168915	down	1075	importin subunit alpha-6/7
Cluster-34168.2	26.88	1.99	-3.78428	4.73645e-19	7.77566e-18	down	1189	inorganic pyrophosphatase
Cluster-33743.5	0.83	0	-7.51036	1.4693e-07	5.6412e-07	down	2006	integrin-linked kinase-associated serine/threonine phosphatase 2C
Cluster-33743.0	38.1433	2.68	-3.83996	3.34704e-120	1.76951e-117	down	2494	integrin-linked kinase-associated serine/threonine phosphatase 2C
Cluster-11397.0	6.78	2.28333	-1.60429	1.84822e-09	9.08329e-09	down	1433	integrin-linked kinase-associated serine/threonine phosphatase 2C
Cluster-33743.3	1.70667	6.85	2.01427	0.000261462	0.000697036	up	1806	integrin-linked kinase-associated serine/threonine phosphatase 2C
Cluster-25997.1	18.6233	0	-12.0081	3.2747e-24	9.07484e-23	down	1990	interleukin-1 receptor-associated kinase 4
Cluster-2749.0	4.00333	0	-8.68228	1.42903e-12	1.05557e-11	down	1161	intron-binding protein aquarius
Cluster-26925.0	0.253333	2.92667	3.49715	0.000207816	0.000561218	up	663	intron-binding protein aquarius
Cluster-31348.6	5.28333	10.5333	1.01775	1.1113e-12	8.31132e-12	up	1968	kinase
Cluster-31348.0	0.256667	2.32667	3.38897	9.36528e-09	4.20322e-08	up	1023	kinase
Cluster-31348.5	0.136667	2.47	4.30605	1.35579e-12	1.00433e-11	up	1969	kinase
Cluster-3031.4	1.69333	0	-9.8811	1.99946e-15	2.12446e-14	down	4605	kinesin family member 3A
Cluster-36142.4	1.27667	2.93667	1.20775	2.01577e-08	8.63217e-08	up	3245	kinesin family member 44981
Cluster-30993.9	6.14333	0.68	-3.40815	1.85211e-08	7.97336e-08	down	1013	kinesin family member 44981
Cluster-30993.6	17.6833	5.29667	-1.75123	2.86575e-16	3.33586e-15	down	1140	kinesin family member 44981
Cluster-37367.3	1.28667	0	-8.12886	2.15176e-10	1.19844e-09	down	1980	kinesin family member 7
Cluster-37367.5	2.14	0.306667	-2.8212	3.54347e-06	1.16773e-05	down	2139	kinesin family member 7
Cluster-37367.9	3.73	1.60333	-1.22331	3.13839e-08	1.31137e-07	down	1683	kinesin family member 7
Cluster-37367.0	0	1.00333	7.18311	4.17606e-08	1.71794e-07	up	1590	kinesin family member 7
Cluster-3031.10	6.46	0	-8.76718	8.0222e-13	6.10027e-12	down	811	Kinesin-like protein KIN-4C
Cluster-3031.11	3.18667	0	-8.23006	5.68347e-11	3.4277e-10	down	1014	Kinesin-like protein KIN-4C
Cluster-3031.0	3.54	0	-8.1639	5.8204e-11	3.50602e-10	down	909	Kinesin-like protein KIN-4C
Cluster-28604.4	1.72333	0	-8.67625	1.23468e-10	7.10183e-10	down	2129	large subunit ribosomal protein L13Ae
Cluster-28604.0	16.3633	6.18333	-1.40724	8.38765e-23	2.03177e-21	down	1405	large subunit ribosomal protein L13Ae
Cluster-18464.0	6.02667	2.85333	-1.08134	0.0065105	0.0138754	down	915	large subunit ribosomal protein L13Ae
Cluster-28604.5	0.96	6.48667	2.75473	1.628e-08	7.0802e-08	up	1692	large subunit ribosomal protein L13Ae
Cluster-28604.2	0	1.21	7.95468	1.36411e-10	7.80185e-10	up	2130	large subunit ribosomal protein L13Ae
Cluster-554.0	3.08667	0	-7.18301	1.41852e-07	5.45624e-07	down	640	large subunit ribosomal protein L13e
Cluster-3093.0	1.85	0	-7.55126	1.74786e-08	7.5592e-08	down	1058	large subunit ribosomal protein L28e
Cluster-1882.0	1.61	0	-7.5476	4.52683e-08	1.85383e-07	down	1172	large subunit ribosomal protein L4e
Cluster-2013.0	2.05	0	-7.06636	5.88452e-07	2.11886e-06	down	780	large subunit ribosomal protein L7e
Cluster-34729.191	10.6033	0	-7.01679	1.49441e-07	5.7348e-07	down	369	leucine-rich repeat protein SHOC2
Cluster-27406.2	0	2.60333	9.50935	1.16048e-13	9.85689e-13	up	2746	LRR receptor-like serine/threonine-protein kinase ERECTA
Cluster-3125.1	0.766667	0	-7.59142	2.53683e-09	1.22607e-08	down	2274	LRR receptor-like serine/threonine-protein kinase ERECTA
Cluster-35129.4	0	1.70667	9.39321	1.35554e-14	1.29295e-13	up	3811	LRR receptor-like serine/threonine-protein kinase FLS2
Cluster-36751.1	17.4067	1.97667	-3.12941	1.06736e-17	1.46736e-16	down	1589	lupus La protein
Cluster-36751.6	2.62	12.0633	2.21654	1.6196e-13	1.35059e-12	up	1031	lupus La protein
Cluster-9558.2	0	15.21	9.02521	4.35267e-12	3.03328e-11	up	647	malate dehydrogenase (oxaloacetate-decarboxylating)(NADP+)
Cluster-21220.6	21.0567	0	-12.347	1.98895e-25	6.09833e-24	down	2192	mannan endo-1,4-beta-mannosidase
Cluster-21220.2	1.55	0	-7.18954	3.88019e-07	1.42217e-06	down	1015	mannan endo-1,4-beta-mannosidase
Cluster-21220.8	1.16667	0.423333	-1.49662	0.000338087	0.000888779	down	2348	mannan endo-1,4-beta-mannosidase
Cluster-21220.1	1.81333	8.56	2.25381	2.3891e-13	1.94725e-12	up	2206	mannan endo-1,4-beta-mannosidase
Cluster-21220.3	5.80667	0.72	-3.04492	0.00411407	0.00910904	down	642	mannan endo-1,4-beta-mannosidase
Cluster-29255.0	62.2833	30.11	-1.03212	1.29006e-26	4.33102e-25	down	2526	mannose-6-phosphate isomerase
Cluster-29963.3	6.01667	0	-10.5256	6.34696e-18	8.97474e-17	down	2173	methionyl aminopeptidase
Cluster-29963.4	3.02667	0	-9.70693	4.28326e-13	3.37541e-12	down	2424	methionyl aminopeptidase
Cluster-29963.0	0	2.93667	9.32273	6.32484e-13	4.87216e-12	up	2196	methionyl aminopeptidase
Cluster-29963.1	0	4.70667	9.98099	8.66138e-17	1.06683e-15	up	2196	methionyl aminopeptidase
Cluster-34814.4	2.18	0	-8.59631	3.79156e-12	2.66579e-11	down	1659	Microtubule-associated protein 70-5
Cluster-34814.3	28.47	2.04333	-3.79718	1.03545e-45	8.97842e-44	down	1956	Microtubule-associated protein 70-5
Cluster-34814.5	7.83667	1.23667	-2.67608	2.60319e-15	2.72657e-14	down	1578	Microtubule-associated protein 70-5
Cluster-34814.2	0	22.0133	12.2668	5.75338e-25	1.69807e-23	up	2269	Microtubule-associated protein 70-5
Cluster-34295.8	4.99333	0	-9.38543	7.64185e-14	6.64956e-13	down	1929	N-acetylneuraminate 9-O-acetyltransferase
Cluster-34295.1	2.87333	0.64	-2.23689	0.000947316	0.00233869	down	919	N-acetylneuraminate 9-O-acetyltransferase
Cluster-34295.5	0.256667	1.80667	2.87104	0.00103797	0.00254591	up	2278	N-acetylneuraminate 9-O-acetyltransferase
Cluster-14093.1	1083.46	392.257	-1.47134	9.21875e-120	4.78093e-117	down	1005	Non-classical arabinogalactan protein 31
Cluster-14093.0	2.94	362.823	6.95681	3.16961e-69	5.49676e-67	up	869	Non-classical arabinogalactan protein 31
Cluster-24961.3	61.2267	0	-14.0787	7.87608e-33	3.84649e-31	down	2465	oligosaccharyltransferase complex subunit delta (ribophorin II)
Cluster-35594.5	3.88667	17.7033	2.18686	4.19854e-15	4.2726e-14	up	2719	O-palmitoleoyl-L-serine hydrolase
Cluster-35594.6	3.18667	0.183333	-4.17856	1.25346e-08	5.53245e-08	down	2941	O-palmitoleoyl-L-serine hydrolase
Cluster-35594.8	0.84	1.84	1.14542	0.0124129	0.0250253	up	2022	O-palmitoleoyl-L-serine hydrolase
Cluster-26970.9	1.63667	0	-8.93875	2.7779e-13	2.24433e-12	down	2606	O-palmitoleoyl-L-serine hydrolase
Cluster-26970.4	1.20667	0.346667	-1.8055	5.31061e-06	1.71918e-05	down	3101	O-palmitoleoyl-L-serine hydrolase
Cluster-26970.6	0.26	1.55333	2.68793	4.99819e-06	1.62152e-05	up	1295	O-palmitoleoyl-L-serine hydrolase
Cluster-26970.14	0.196667	1.26333	2.7467	0.0124492	0.0250939	up	3132	O-palmitoleoyl-L-serine hydrolase
Cluster-20730.0	166.943	3.03667	-5.7775	1.97849e-240	5.38685e-237	down	665	Pathogenesis-related protein PR-4B
Cluster-20471.0	6.55667	1.44	-2.2002	7.58316e-11	4.48987e-10	down	936	pectinesterase
Cluster-29345.7	33.71	11.1967	-1.58401	3.94765e-33	1.95958e-31	down	3738	pectinesterase
Cluster-33957.0	89.0667	34.7767	-1.35438	2.73615e-38	1.77798e-36	down	1962	pectinesterase
Cluster-5998.3	1.49667	3.98	1.53847	2.83151e-06	9.42579e-06	up	2489	pectinesterase
Cluster-29345.4	0	12.9067	12.3206	2.64144e-25	8.04008e-24	up	3798	pectinesterase
Cluster-14103.0	1.79	0.11	-3.99987	8.99842e-13	6.8065e-12	down	1767	pectinesterase
Cluster-29345.3	7.15333	0	-10.0414	1.17099e-16	1.42206e-15	down	1418	pectinesterase
Cluster-24903.0	5.16333	13.9367	1.46061	1.944e-34	1.04089e-32	up	3205	pectinesterase
Cluster-5998.2	20.47	4.87	-2.06348	6.98633e-18	9.82018e-17	down	2213	pectinesterase
Cluster-29451.2	2.25333	0.09	-4.70546	5.18728e-05	0.000150602	down	2330	pectinesterase
Cluster-37163.0	11.1333	25.94	1.35803	4.22949e-21	8.60659e-20	up	1928	pectinesterase
Cluster-29451.1	0.643333	36.3533	5.83883	1.36996e-22	3.25053e-21	up	2333	pectinesterase
Cluster-33741.2	2.33	0	-9.42131	5.13718e-15	5.17366e-14	down	2569	pectinesterase
Cluster-33741.3	1.22333	0	-8.50048	3.91087e-12	2.7433e-11	down	2590	pectinesterase
Cluster-33741.6	0.53	0.04	-3.78848	0.00134648	0.00324919	down	2265	pectinesterase
Cluster-33741.0	9.13667	4.06333	-1.17796	3.51692e-13	2.80478e-12	down	1425	pectinesterase
Cluster-33741.4	0.113333	1.31	3.56886	0.00750109	0.0157946	up	2589	pectinesterase
Cluster-30835.0	9.26333	17.3733	1.24768	5.16155e-06	1.67232e-05	up	744	pectinesterase
Cluster-12806.0	1.39	0.363333	-1.93959	0.0100679	0.0206976	down	905	pectinesterase
Cluster-37224.0	7.01333	18.6767	1.37405	6.57966e-31	2.88942e-29	up	1359	pectinesterase
Cluster-18876.0	0.356667	1.38	1.96601	0.00473295	0.0103664	up	1093	pectinesterase
Cluster-25256.0	6.67667	17.1933	1.37436	1.79166e-18	2.7298e-17	up	1807	pectinesterase
Cluster-34293.2	4.73667	1.13667	-2.06922	4.89909e-20	8.92224e-19	down	2681	peroxidase
Cluster-13341.0	2.37	1.25667	-1.29203	0.00238075	0.00551173	down	1214	peroxidase
Cluster-20608.0	1.44667	4.43	1.61683	1.11094e-05	3.47552e-05	up	1113	peroxidase
Cluster-7053.0	0.75	9.21667	3.61468	3.88549e-17	4.98776e-16	up	1401	peroxidase
Cluster-19447.0	0.786667	10.1233	3.68307	2.30692e-44	1.90914e-42	up	1344	peroxidase
Cluster-15505.0	0.483333	1.59	1.71367	0.00183973	0.00433889	up	1009	peroxidase
Cluster-29927.0	66.76	159.587	1.26261	7.361e-30	3.03204e-28	up	2593	peroxidase
Cluster-18967.0	21.7167	60.9267	1.49449	9.04046e-88	2.46145e-85	up	1198	peroxidase
Cluster-30885.1	31.61	0	-10.9536	5.13182e-20	9.32115e-19	down	761	peroxidase
Cluster-34980.1	3.50667	0.72	-2.30025	7.73627e-05	0.000220088	down	1086	peroxidase
Cluster-23075.0	1.48333	0.42	-1.82255	0.00146114	0.00350691	down	1163	peroxidase
Cluster-30794.4	13.7933	0	-10.7413	1.56792e-19	2.71218e-18	down	1239	peroxidase
Cluster-30885.7	3.27	7.06667	1.09899	6.91524e-06	2.20936e-05	up	908	peroxidase
Cluster-30885.2	10.3367	38.9533	1.91305	4.92927e-19	8.06545e-18	up	968	peroxidase
Cluster-35117.0	19.9067	1.87	-3.44647	0.0208445	0.039925	down	3141	phosphatidylinositol 3,5-bisphosphate 5-phosphatase
Cluster-35117.4	1.30333	0.42	-1.6344	0.0248907	0.0468089	down	2974	phosphatidylinositol 3,5-bisphosphate 5-phosphatase
Cluster-35117.3	1.27667	16.86	3.73322	0.0248218	0.0466971	up	3159	phosphatidylinositol 3,5-bisphosphate 5-phosphatase
Cluster-18352.0	229.477	78.2933	-1.60793	6.2986e-68	1.04888e-65	down	784	phosphatidylinositol N-acetylglucosaminyltransferase subunit Q
Cluster-19349.0	4.87667	2.24667	-1.12549	9.46898e-07	3.32965e-06	down	1290	phospholipid:diacylglycerol acyltransferase
Cluster-35242.2	10.9567	1.07	-3.34076	3.39271e-07	1.25243e-06	down	1262	PHYB activation tagged suppressor 1
Cluster-35242.3	3.86667	26.73	3.85187	1.41256e-35	7.97921e-34	up	2088	PHYB activation tagged suppressor 1
Cluster-5631.8	4.46333	0	-7.81673	1.13632e-08	5.04461e-08	down	686	phytepsin
Cluster-5631.2	1.76333	0	-7.51243	5.51299e-09	2.54951e-08	down	1100	phytepsin
Cluster-5631.14	1.23667	4.98	2.01027	0.00219747	0.0051181	up	634	phytepsin
Cluster-5631.3	0.26	4.14667	4.07022	2.07624e-08	8.87788e-08	up	1268	phytepsin
Cluster-5631.11	1.73667	24.6333	3.58997	3.92281e-06	1.28651e-05	up	433	phytepsin
Cluster-821.0	0.916667	0	-7.12435	3.51979e-08	1.46132e-07	down	1457	plastin-1
Cluster-33558.0	6.96333	0	-10.5581	1.89917e-18	2.88777e-17	down	1955	polygalacturonase
Cluster-33558.7	2.35667	5.19333	1.14099	0.00457788	0.010053	up	1955	polygalacturonase
Cluster-33558.6	0.923333	9.18	3.34755	1.35097e-16	1.63008e-15	up	1955	polygalacturonase
Cluster-30978.4	0.426667	1.31667	1.64143	0.00170909	0.0040552	up	2829	polygalacturonase
Cluster-30978.0	0.67	3.11333	2.25605	5.17498e-11	3.13982e-10	up	1938	polygalacturonase
Cluster-32439.0	1.48	0.126667	-3.54091	2.27036e-06	7.64564e-06	down	1366	polygalacturonase
Cluster-29002.1	15.9267	6.18667	-1.23394	1.9089e-31	8.67674e-30	down	3911	Polygalacturonase 1 beta-like protein 2
Cluster-9728.0	4.01333	1.13667	-1.82087	1.02818e-16	1.25619e-15	down	2579	primary-amine oxidase
Cluster-22940.0	4.22667	1.09333	-1.97112	0.000187925	0.000510719	down	575	Probable aspartyl protease
Cluster-33575.0	7.15	2.15	-1.75354	0.000137972	0.000380913	down	2161	probable galacturonosyltransferase-like 1
Cluster-17272.0	11.1867	22.6333	1.01521	1.63233e-29	6.58911e-28	up	1740	probable galacturonosyltransferase-like 1
Cluster-14666.0	2.69667	13.3667	2.30889	4.62734e-31	2.0536e-29	up	1831	probable galacturonosyltransferase-like 1
Cluster-36864.6	1.71333	0	-9.15601	2.44568e-13	1.99042e-12	down	2864	Probable hexosyltransferase MUCI70
Cluster-36864.5	0.943333	0.253333	-1.9269	0.000166661	0.000455659	down	2506	Probable hexosyltransferase MUCI70
Cluster-36864.3	4.74	2.04333	-1.21531	2.82086e-12	2.01293e-11	down	2753	Probable hexosyltransferase MUCI70
Cluster-36199.3	0.26	0.756667	1.60051	0.00102675	0.00252042	up	3040	Probable hexosyltransferase MUCI70
Cluster-36199.0	0.263333	1.27	2.31081	1.10028e-10	6.37865e-10	up	3209	Probable hexosyltransferase MUCI70
Cluster-36199.2	0.346667	3.60333	3.40176	0.0147113	0.0291856	up	3121	Probable hexosyltransferase MUCI70
Cluster-36864.1	0.273333	6.05333	4.49305	0.0215061	0.0410491	up	1278	Probable hexosyltransferase MUCI70
Cluster-36199.6	0	8.49	9.15282	5.79136e-14	5.1162e-13	up	878	Probable hexosyltransferase MUCI70
Cluster-36409.0	11.27	21.17	1.056	2.77708e-10	1.52335e-09	up	2917	profilin
Cluster-23098.4	6.15	0	-8.88473	1.49601e-12	1.1022e-11	down	876	Proline-rich protein 4
Cluster-23098.11	1.67	7.05333	2.07933	1.35157e-17	1.83766e-16	up	1436	Proline-rich protein 4
Cluster-31392.3	2.93667	0.173333	-4.18061	1.7634e-27	6.24751e-26	down	2514	Protein COBRA
Cluster-34582.1	121.347	35.5233	-1.77348	1.54136e-48	1.43231e-46	down	1117	Protein COBRA
Cluster-1952.11	3.45	0	-9.92404	6.37552e-16	7.16411e-15	down	2467	Protein DEFECTIVE IN EXINE FORMATION 1
Cluster-36109.13	6.55	0.02	-8.51576	4.87556e-30	2.02512e-28	down	3416	protein lin-54
Cluster-32378.5	0	3.70667	9.01635	1.1318e-12	8.45664e-12	up	1536	Protein MOR1
Cluster-34765.0	1.26667	0	-7.66892	1.54429e-08	6.73713e-08	down	1549	Protein NONRESPONDING TO OXYLIPINS 2
Cluster-29059.6	13.4833	0.09	-7.32623	1.20628e-22	2.87974e-21	down	1099	Protein TRACHEARY ELEMENT DIFFERENTIATION-RELATED 7A
Cluster-29059.4	4.35333	0.0433333	-7.05173	1.04207e-09	5.28154e-09	down	1129	Protein TRACHEARY ELEMENT DIFFERENTIATION-RELATED 7A
Cluster-29059.5	4.68	0.116667	-5.36673	1.29656e-14	1.23995e-13	down	1024	Protein TRACHEARY ELEMENT DIFFERENTIATION-RELATED 7A
Cluster-29059.3	6.89	2.90333	-1.27844	0.0101192	0.0207928	down	873	Protein TRACHEARY ELEMENT DIFFERENTIATION-RELATED 7A
Cluster-29059.2	15.1433	7.22	-1.06357	0.00537234	0.011645	down	897	Protein TRACHEARY ELEMENT DIFFERENTIATION-RELATED 7A
Cluster-29059.0	7.87667	35.7367	2.18049	3.41762e-30	1.43598e-28	up	1075	Protein TRACHEARY ELEMENT DIFFERENTIATION-RELATED 7A
Cluster-29059.1	3.54667	22.8433	2.70587	1.75993e-06	6.00059e-06	up	798	Protein TRACHEARY ELEMENT DIFFERENTIATION-RELATED 7A
Cluster-29059.8	0.11	24.6867	7.8901	1.90629e-31	8.67399e-30	up	1051	Protein TRACHEARY ELEMENT DIFFERENTIATION-RELATED 7A
Cluster-29059.7	0	5.06	8.88534	2.56946e-11	1.62412e-10	up	1105	Protein TRACHEARY ELEMENT DIFFERENTIATION-RELATED 7A
Cluster-27513.0	11.02	24.5767	1.12617	4.90864e-26	1.57696e-24	up	2502	protein transport protein SEC61 subunit alpha
Cluster-34703.3	2.63667	0	-10.1515	3.85106e-16	4.42677e-15	down	3620	putative arabinosyltransferase
Cluster-30216.4	5.10667	0	-9.8748	2.30957e-16	2.7093e-15	down	1703	putative arabinosyltransferase
Cluster-34703.1	0.57	0	-7.88956	6.24427e-08	2.50849e-07	down	3564	putative arabinosyltransferase
Cluster-26872.2	4.13	9.71333	1.2301	0.0035725	0.0080055	up	1730	putative arabinosyltransferase
Cluster-36863.0	0.91	9.44	3.47174	1.62533e-07	6.2153e-07	up	510	putative arabinosyltransferase
Cluster-16513.0	79.1033	16.5133	-2.27079	4.04347e-81	9.17429e-79	down	766	Putative cell wall protein
Cluster-22016.0	21.2467	7.80667	-1.45293	2.55908e-17	3.36112e-16	down	902	Putative invertase inhibitor
Cluster-27596.3	6.39667	0.546667	-3.58652	6.50938e-09	2.98268e-08	down	1421	putative pectin methylesterase
Cluster-27741.2	0.53	0	-8.30471	1.75222e-11	1.12917e-10	down	4909	putative pectin methylesterase
Cluster-27741.1	0.85	0.0266667	-5.15817	6.11438e-08	2.45902e-07	down	4909	putative pectin methylesterase
Cluster-27741.4	0	0.516667	7.89816	7.55552e-07	2.68697e-06	up	4529	putative pectin methylesterase
Cluster-27741.7	0.0366667	5.45667	7.95863	1.10931e-08	4.93275e-08	up	1085	putative pectin methylesterase
Cluster-27741.6	0	12.07	10.6824	2.26841e-17	3.0006e-16	up	1507	putative pectin methylesterase
Cluster-27741.3	0	11.9833	12.6081	1.32705e-26	4.44972e-25	up	4909	putative pectin methylesterase
Cluster-31348.9	6.01333	15.39	1.34248	1.56365e-05	4.81412e-05	up	1001	pyroglutamyl-peptidase
Cluster-35670.7	0	5.84333	10.4058	1.58961e-16	1.90367e-15	up	2372	Rab family, other
Cluster-31106.0	3.29	1.38333	-1.26129	0.00185844	0.00438035	down	820	Ras-related C3 botulinum toxin substrate 1
Cluster-24410.2	67.6167	0	-9.96708	2.69719e-16	3.14754e-15	down	389	Receptor-like protein kinase FERONIA
Cluster-24410.0	59.69	0	-8.7613	7.25489e-13	5.54623e-12	down	326	Receptor-like protein kinase FERONIA
Cluster-1424.0	4.23667	0	-8.08389	3.97902e-09	1.87596e-08	down	769	Receptor-like protein kinase FERONIA
Cluster-25568.4	3.13667	0	-7.58839	5.07382e-09	2.35964e-08	down	841	Receptor-like protein kinase FERONIA
Cluster-25568.3	6.69667	0.453333	-3.88321	4.96335e-11	3.02151e-10	down	720	Receptor-like protein kinase FERONIA
Cluster-15994.0	6.43333	18.8167	1.53527	0.00244554	0.00564995	up	512	Receptor-like protein kinase FERONIA
Cluster-26797.0	10.5467	28.72	1.45191	2.48429e-50	2.44187e-48	up	1611	reversibly glycosylated polypeptide / UDP-arabinopyranose mutase
Cluster-3347.1	6.81333	0	-10.391	8.55022e-18	1.19078e-16	down	1804	reversibly glycosylated polypeptide / UDP-arabinopyranose mutase
Cluster-3347.5	3.86	0	-9.08251	6.87547e-13	5.27023e-12	down	1363	reversibly glycosylated polypeptide / UDP-arabinopyranose mutase
Cluster-3347.2	23.4333	51.3633	1.12933	1.04508e-19	1.83459e-18	up	1351	reversibly glycosylated polypeptide / UDP-arabinopyranose mutase
Cluster-3347.4	7.00333	0	-7.8768	2.99223e-10	1.63183e-09	down	539	reversibly glycosylated polypeptide / UDP-arabinopyranose mutase
Cluster-32590.1	0.52	1.04667	1.03983	0.0184683	0.0358298	up	3048	rhamnogalacturonan I rhamnosyltransferase
Cluster-32590.3	0.813333	0.0133333	-6.02319	6.24355e-11	3.74311e-10	down	3722	rhamnogalacturonan I rhamnosyltransferase
Cluster-34491.1	4.37333	1.82	-1.27286	0.00243086	0.00561795	down	2231	rhamnogalacturonan I rhamnosyltransferase
Cluster-34491.2	0.32	2.25333	2.85667	0.00527182	0.0114462	up	2591	rhamnogalacturonan I rhamnosyltransferase
Cluster-34491.5	0.293333	2.61667	3.22294	0.000554422	0.00141361	up	2195	rhamnogalacturonan I rhamnosyltransferase
Cluster-32590.2	0	2.24	9.79668	2.64071e-16	3.08379e-15	up	3826	rhamnogalacturonan I rhamnosyltransferase
Cluster-31241.0	5.37	0	-8.53891	6.22026e-12	4.25098e-11	down	820	rhamnogalacturonan I rhamnosyltransferase
Cluster-29030.1	1.91333	0.946667	-1.03993	0.00947742	0.0195768	down	2061	Rho GTPase-activating protein 22/24/25
Cluster-31248.10	0.11	2.55667	4.44427	7.76733e-06	2.46899e-05	up	836	ribosome biogenesis protein NSA1
Cluster-31073.6	27.41	1.48667	-4.20638	1.68455e-181	1.91105e-178	down	3916	ribosome-binding factor A
Cluster-31073.3	4.97333	0.506667	-3.31071	3.91399e-17	5.02079e-16	down	3996	ribosome-binding factor A
Cluster-14733.1	3.39333	15.9533	2.21949	5.53215e-13	4.29434e-12	up	2301	Rop guanine nucleotide exchange factor 7
Cluster-24945.5	0.586667	0	-7.25072	3.26754e-08	1.36303e-07	down	2337	serine carboxypeptidase-like clade II
Cluster-37863.13	12.1667	0	-8.30021	2.13812e-11	1.36334e-10	down	478	serine carboxypeptidase-like clade II
Cluster-37408.9	4.86	0.17	-4.87469	0.0165389	0.0324415	down	1925	serine carboxypeptidase-like clade II
Cluster-37408.6	7.43333	2.22667	-1.75071	1.23181e-26	4.13802e-25	down	1758	serine carboxypeptidase-like clade II
Cluster-37408.8	10.4267	3.90667	-1.16224	4.79737e-09	2.23891e-08	down	1079	serine carboxypeptidase-like clade II
Cluster-37863.15	19.6733	9.07	-1.12933	4.74338e-06	1.5417e-05	down	2219	serine carboxypeptidase-like clade II
Cluster-37863.12	0.693333	2.44	1.82688	1.28783e-06	4.46588e-06	up	1724	serine carboxypeptidase-like clade II
Cluster-37408.3	1.12	18.9633	4.10056	0.00505414	0.0110189	up	1758	serine carboxypeptidase-like clade II
Cluster-37863.14	0	9.43	10.9949	1.33124e-19	2.3212e-18	up	2221	serine carboxypeptidase-like clade II
Cluster-37749.0	1.88667	0.0833333	-4.57271	2.17243e-08	9.26296e-08	down	2814	serine carboxypeptidase-like clade II
Cluster-37749.3	1.37	0.0866667	-4.00115	0.00185773	0.00437906	down	2983	serine carboxypeptidase-like clade II
Cluster-18740.0	3.62	0.78	-2.24034	2.77994e-05	8.32165e-05	down	684	serine carboxypeptidase-like clade II
Cluster-37408.11	0.86	0.293333	-1.55507	0.000205665	0.000555685	down	2537	serine carboxypeptidase-like clade II
Cluster-37749.4	2.54667	5.59667	1.13129	0.00012501	0.000347166	up	2690	serine carboxypeptidase-like clade II
Cluster-37749.6	4.56333	12.8833	1.49579	9.99696e-15	9.68293e-14	up	2512	serine carboxypeptidase-like clade II
Cluster-37749.10	0.0933333	0.626667	2.90775	0.00320422	0.00724504	up	2281	serine carboxypeptidase-like clade II
Cluster-37749.9	0.203333	1.65	3.05897	0.00410115	0.00908449	up	2681	serine carboxypeptidase-like clade II
Cluster-37863.7	2.96333	6.01667	1.02528	2.81715e-09	1.35601e-08	up	1849	serine carboxypeptidase-like clade II
Cluster-37863.6	0.986667	7.17667	2.88003	2.34093e-21	4.86223e-20	up	1272	serine carboxypeptidase-like clade II
Cluster-24410.9	31.0433	0	-13.4799	4.88819e-30	2.02882e-28	down	3127	serine/threonine-protein kinase Pto
Cluster-24410.15	2.37667	0	-9.77751	1.73588e-15	1.85563e-14	down	3151	serine/threonine-protein kinase Pto
Cluster-24410.11	24.5967	0.13	-7.62351	5.68445e-104	2.13477e-101	down	2618	serine/threonine-protein kinase Pto
Cluster-24410.5	33.93	0.586667	-5.84466	1.88427e-25	5.79042e-24	down	2603	serine/threonine-protein kinase Pto
Cluster-20528.2	6.55333	19.4133	1.56424	8.26566e-28	2.98672e-26	up	1612	serine/threonine-protein kinase Pto
Cluster-24410.18	99.6867	306.783	1.64731	1.76373e-31	8.05046e-30	up	3136	serine/threonine-protein kinase Pto
Cluster-24410.16	4.21667	0	-9.48112	7.35967e-15	7.25627e-14	down	1596	serine/threonine-protein kinase Pto
Cluster-24410.13	9.61667	3.37	-1.5279	8.88726e-07	3.13559e-06	down	1528	serine/threonine-protein kinase Pto
Cluster-24410.7	2.41333	24.0067	3.98379	5.86557e-11	3.5301e-10	up	2264	serine/threonine-protein kinase Pto
Cluster-15851.0	1.45333	0.256667	-2.48777	0.000255633	0.00068213	down	1120	shikimate O-hydroxycinnamoyltransferase
Cluster-29553.6	13.4333	0	-10.7214	1.73298e-18	2.64335e-17	down	1250	shikimate O-hydroxycinnamoyltransferase
Cluster-29553.4	0	6.96667	9.20388	4.52939e-14	4.05131e-13	up	1036	shikimate O-hydroxycinnamoyltransferase
Cluster-29553.5	1.94667	0.23	-3.77063	0.00460578	0.0101106	down	964	shikimate O-hydroxycinnamoyltransferase
Cluster-36552.2	1.89	6.15667	1.50674	3.79985e-07	1.39394e-06	up	1174	signal peptidase complex subunit 3
Cluster-6045.2	16.69	3.18667	-2.35044	1.40312e-38	9.19438e-37	down	1784	small subunit ribosomal protein S10e
Cluster-5257.7	2.55333	0.443333	-2.51649	1.13844e-06	3.96957e-06	down	2282	small subunit ribosomal protein S18e
Cluster-5257.8	6.25667	1.6	-1.43027	8.29016e-07	2.93347e-06	down	1252	small subunit ribosomal protein S18e
Cluster-31496.0	1.01	0.37	-1.45317	0.000946535	0.00233711	down	2700	small subunit ribosomal protein S3Ae
Cluster-1348.0	1.78667	0	-7.15066	5.03375e-07	1.82256e-06	down	890	small subunit ribosomal protein S3Ae
Cluster-1821.0	3.15	0	-6.89447	4.73588e-07	1.71981e-06	down	567	small subunit ribosomal protein S9e
Cluster-36938.5	0.293333	0	-7.72645	1.34644e-09	6.73705e-09	down	5981	solute carrier family 15 (peptide/histidine transporter), member 44989
Cluster-28656.16	7.81667	1.42667	-2.39714	9.88518e-07	3.4688e-06	down	853	solute carrier family 23 (nucleobase transporter), member 1
Cluster-3627.21	0.73	1.48	1.03364	0.00610413	0.0130807	up	2978	solute carrier family 23 (nucleobase transporter), member 1
Cluster-3627.22	6.38333	0	-8.07152	9.1851e-11	5.38913e-10	down	605	solute carrier family 23 (nucleobase transporter), member 1
Cluster-3627.14	6.71667	0.106667	-5.96913	4.05597e-13	3.20697e-12	down	926	solute carrier family 23 (nucleobase transporter), member 1
Cluster-3627.20	1.11667	0.103333	-3.4389	1.63802e-05	5.03168e-05	down	3779	solute carrier family 23 (nucleobase transporter), member 1
Cluster-28656.0	3.89	0	-8.60201	5.72442e-12	3.92888e-11	down	1053	solute carrier family 23 (nucleobase transporter), member 2
Cluster-37691.7	10.2367	0.0766667	-7.11939	1.12271e-05	3.51034e-05	down	2052	solute carrier family 44 (choline transporter-like protein), member 38387
Cluster-37691.6	1.45667	3.56667	1.29904	1.86533e-06	6.34404e-06	up	2131	solute carrier family 44 (choline transporter-like protein), member 38387
Cluster-37691.8	0.0666667	1.26667	4.30655	0.000413927	0.00107441	up	1612	solute carrier family 44 (choline transporter-like protein), member 38387
Cluster-37691.4	0	0.95	7.5386	4.02671e-07	1.47369e-06	up	2016	solute carrier family 44 (choline transporter-like protein), member 38387
Cluster-37691.3	0	10.4733	10.9919	7.75963e-20	1.38402e-18	up	2019	solute carrier family 44 (choline transporter-like protein), member 38387
Cluster-30246.1	0.483333	9.83333	4.38344	5.49339e-76	1.10383e-73	up	3119	somatic embryogenesis receptor kinase 1
Cluster-26913.2	0.976667	0	-7.89797	1.08871e-09	5.50923e-09	down	2189	squamous cell carcinoma antigen recognized by T-cells 3
Cluster-26913.0	1.54333	0.143333	-3.56544	9.46427e-05	0.000266601	down	1866	squamous cell carcinoma antigen recognized by T-cells 3
Cluster-26913.3	2.12	3.21667	1.0852	0.0135239	0.0270618	up	2188	squamous cell carcinoma antigen recognized by T-cells 3
Cluster-26913.1	0.373333	2.49	2.75927	0.00971664	0.0200329	up	2059	squamous cell carcinoma antigen recognized by T-cells 3
Cluster-34054.2	13.7033	0	-11.411	7.08594e-22	1.55525e-20	down	1816	STAM-binding protein
Cluster-29834.0	0.793333	0.14	-2.58338	0.00286366	0.00653608	down	1911	STAM-binding protein
Cluster-3953.3	31.54	13.1433	-1.25921	3.28507e-22	7.43805e-21	down	2752	succinate dehydrogenase (ubiquinone) flavoprotein subunit
Cluster-3953.2	0	16.5267	12.1582	2.53865e-24	7.10379e-23	up	2752	succinate dehydrogenase (ubiquinone) flavoprotein subunit
Cluster-13899.0	0.9	0	-7.76719	8.45881e-07	2.99179e-06	down	2170	sucrose synthase
Cluster-13899.2	0.953333	0.166667	-2.64176	0.000120325	0.000334791	down	2213	sucrose synthase
Cluster-34500.3	6.66333	14.7667	1.15512	1.82686e-08	7.87461e-08	up	2970	sucrose synthase
Cluster-34500.4	0.87	2.64667	1.63727	0.000744279	0.00186512	up	2958	sucrose synthase
Cluster-34500.2	1.63333	5.21333	1.66648	4.02084e-05	0.000118237	up	3044	sucrose synthase
Cluster-34500.0	0.336667	2.53333	2.90403	0.00110562	0.00270124	up	1732	sucrose synthase
Cluster-26142.2	1.31	0.556667	-1.24054	0.00626382	0.0133907	down	2793	T-complex protein 1 subunit beta
Cluster-21750.5	220.697	87.3367	-1.34413	4.05626e-108	1.63615e-105	down	965	thioredoxin reductase (NADPH)
Cluster-27152.0	12.3067	25.8	1.06462	7.74494e-09	3.51511e-08	up	956	thioredoxin reductase (NADPH)
Cluster-21750.3	29.3433	65.6733	1.16403	6.57938e-13	5.0575e-12	up	1086	thioredoxin reductase (NADPH)
Cluster-21750.4	691.613	2023.7	1.54633	2.38879e-63	3.53476e-61	up	1086	thioredoxin reductase (NADPH)
Cluster-4938.2	2.67667	0.0166667	-7.08083	5.93687e-08	2.3917e-07	down	1037	THO complex subunit 1
Cluster-34698.6	2.84	0	-9.58856	1.07223e-14	1.03579e-13	down	2391	transitional endoplasmic reticulum ATPase
Cluster-34698.3	1.83333	0	-8.96946	3.74099e-12	2.63262e-11	down	2410	transitional endoplasmic reticulum ATPase
Cluster-5470.6	2.38667	9.26333	1.96637	4.25176e-13	3.3535e-12	up	1315	transitional endoplasmic reticulum ATPase
Cluster-5470.40	0	4.28	7.77235	7.35444e-10	3.80502e-09	up	971	transitional endoplasmic reticulum ATPase
Cluster-5470.7	0	16.4767	9.98235	5.38929e-16	6.10629e-15	up	1297	transitional endoplasmic reticulum ATPase
Cluster-36431.0	1.03667	1	-2.60533	0.00119497	0.00290494	down	3050	translation initiation factor IF-3
Cluster-36431.2	0.623333	6.49	3.391	0.00012486	0.000346772	up	1519	translation initiation factor IF-3
Cluster-32313.2	4.75667	20.9967	2.13472	3.05442e-11	1.90981e-10	up	1093	transmembrane 9 superfamily member 1
Cluster-32313.1	11.5533	0	-11.7859	3.07101e-23	7.74208e-22	down	2644	transmembrane 9 superfamily member 1
Cluster-32313.4	0	12.8567	11.7274	2.25779e-22	5.20736e-21	up	2644	transmembrane 9 superfamily member 1
Cluster-31995.7	1.86667	0.29	-2.70911	0.00880139	0.0182928	down	1713	transmembrane E3 ubiquitin-protein ligase
Cluster-31995.0	6.79	1.94	-1.8246	1.41465e-08	6.19938e-08	down	2504	transmembrane E3 ubiquitin-protein ligase
Cluster-31995.4	0.76	13.2733	4.14581	9.00813e-40	6.19354e-38	up	1262	transmembrane E3 ubiquitin-protein ligase
Cluster-31995.5	0	2.31333	8.34613	8.39181e-12	5.63532e-11	up	1538	transmembrane E3 ubiquitin-protein ligase
Cluster-24668.0	5.67333	1.18	-2.46015	2.06691e-19	3.53579e-18	down	2007	trehalose 6-phosphate phosphatase
Cluster-30416.2	0.433333	1.09	1.33575	0.000754227	0.00188856	up	4076	trehalose 6-phosphate synthase/phosphatase
Cluster-30416.4	0.403333	1.14	1.53215	4.11943e-05	0.000121031	up	3996	trehalose 6-phosphate synthase/phosphatase
Cluster-9441.0	7.94667	1.14	-2.80612	2.14298e-21	4.4659e-20	down	1371	tRNA (guanine37-N1)-methyltransferase
Cluster-32814.0	200.57	0	-16.1253	1.64597e-42	1.26239e-40	down	3035	tRNA guanosine-2'-O-methyltransferase
Cluster-32814.1	31.2067	0	-13.4438	1.09341e-29	4.4533e-28	down	3043	tRNA guanosine-2'-O-methyltransferase
Cluster-28830.1	5.24	0	-11.0551	2.29825e-20	4.34545e-19	down	3430	tRNA guanosine-2'-O-methyltransferase
Cluster-29100.0	0.63	0	-7.81638	2.31057e-09	1.12209e-08	down	3108	tRNA guanosine-2'-O-methyltransferase
Cluster-28830.3	1.25333	0.37	-1.77385	0.0185058	0.0358937	down	3431	tRNA guanosine-2'-O-methyltransferase
Cluster-34929.2	15.0267	4.88	-1.636	8.79734e-10	4.50151e-09	down	2717	tRNA guanosine-2'-O-methyltransferase
Cluster-27081.0	8.13	18.9067	1.21434	2.79526e-31	1.25382e-29	up	2922	tRNA guanosine-2'-O-methyltransferase
Cluster-14598.12	46.73	174.067	1.27433	1.01957e-21	2.19445e-20	up	1123	tRNA guanosine-2'-O-methyltransferase
Cluster-28830.2	21.0467	54.69	1.37097	3.95e-19	6.55173e-18	up	922	tRNA guanosine-2'-O-methyltransferase
Cluster-34929.6	3.01333	10.2567	1.76684	2.64647e-12	1.89395e-11	up	3708	tRNA guanosine-2'-O-methyltransferase
Cluster-32481.5	0.873333	3.62333	2.06742	0.000371664	0.000971001	up	2085	tRNA guanosine-2'-O-methyltransferase
Cluster-28830.5	1.77333	13.1167	2.8991	1.08846e-57	1.37839e-55	up	3431	tRNA guanosine-2'-O-methyltransferase
Cluster-28398.0	14.3767	120.52	3.07009	6.58661e-134	4.42799e-131	up	2758	tRNA guanosine-2'-O-methyltransferase
Cluster-32481.3	0.106667	1.21333	3.52086	0.0131306	0.0263406	up	2087	tRNA guanosine-2'-O-methyltransferase
Cluster-32481.1	0.0366667	0.886667	4.58229	4.73604e-05	0.000138053	up	2437	tRNA guanosine-2'-O-methyltransferase
Cluster-28830.6	0	2.94333	9.52918	5.453e-15	5.46847e-14	up	2509	tRNA guanosine-2'-O-methyltransferase
Cluster-32814.2	0	281.657	16.4257	2.28262e-43	1.81192e-41	up	3043	tRNA guanosine-2'-O-methyltransferase
Cluster-29055.0	0.0266667	2.10667	6.24003	1.15777e-06	4.03387e-06	up	913	tRNA guanosine-2'-O-methyltransferase
Cluster-38019.3	1.09333	0	-8.06952	3.87703e-09	1.83168e-08	down	2202	tRNA N(3)-methylcytidine methyltransferase METTL6
Cluster-38019.1	1.25667	0	-7.74977	1.01521e-09	5.15309e-09	down	1628	tRNA N(3)-methylcytidine methyltransferase METTL6
Cluster-34420.4	3.36333	0	-9.31064	3.1031e-14	2.829e-13	down	1745	tubulin gamma
Cluster-34420.3	0	4.43333	9.80935	2.53362e-16	2.96191e-15	up	2084	tubulin gamma
Cluster-38019.4	0.913333	0	-7.32683	1.05616e-08	4.70832e-08	down	1656	two-component response regulator ARR-B family
Cluster-38019.7	0.106667	1.4	3.73789	4.94503e-07	1.79183e-06	up	1668	two-component response regulator ARR-B family
Cluster-32040.7	12.0667	0	-8.58533	2.54812e-12	1.82573e-11	down	524	U3 small nucleolar RNA-associated protein 21
Cluster-37227.14	1.3	0.35	-1.91671	0.00374078	0.00834599	down	2901	UBX domain-containing protein 1
Cluster-32281.7	24.1333	0	-11.6837	5.4636e-23	1.34805e-21	down	1332	UDP-arabinose 4-epimerase
Cluster-32281.4	0.843333	1.94	1.2435	0.00240658	0.00556702	up	1434	UDP-arabinose 4-epimerase
Cluster-32281.2	0	5.10333	9.54102	8.28429e-15	8.11499e-14	up	1585	UDP-arabinose 4-epimerase
Cluster-18491.3	6.76667	0	-10.5677	1.28783e-18	2.00022e-17	down	2013	uncharacterized protein
Cluster-30356.4	0.693333	0	-8.06429	2.09918e-10	1.17072e-09	down	3278	uncharacterized protein
Cluster-31192.0	6.92333	1.34333	-2.37518	0.000121422	0.000337705	down	1380	uncharacterized protein
Cluster-31192.1	15.1233	5.6	-1.43905	6.71477e-30	2.77004e-28	down	1469	uncharacterized protein
Cluster-36845.10	0.61	1.36	1.19182	0.00691203	0.014666	up	1653	uncharacterized protein
Cluster-20253.0	3.71667	8.72	1.2206	2.05035e-06	6.94168e-06	up	1379	uncharacterized protein
Cluster-31192.2	7.82333	24.8333	1.67105	3.27997e-41	2.40711e-39	up	1697	uncharacterized protein
Cluster-18491.2	2.75	10.2467	1.90756	1.90484e-16	2.25492e-15	up	2012	uncharacterized protein
Cluster-18491.1	0.2	1.24333	2.7146	5.86785e-06	1.88969e-05	up	3223	uncharacterized protein
Cluster-30356.3	0	0.503333	7.37984	6.23219e-09	2.86314e-08	up	3282	uncharacterized protein
Cluster-18491.0	0	2.75333	9.69728	9.27239e-16	1.02169e-14	up	2975	uncharacterized protein
Cluster-28608.3	0.8	8.30667	2.32263	2.62306e-07	9.81427e-07	up	1230	vesicle-associated membrane protein 72
Cluster-15379.0	23.2467	7.32	-1.66091	2.88143e-21	5.93214e-20	down	2815	xylan 1,4-beta-xylosidase
Cluster-34661.4	0.53	1.88667	1.84406	0.00879767	0.0182865	up	3091	xylan 1,4-beta-xylosidase
Cluster-29368.0	2.77333	7.07	1.29872	7.99328e-05	0.000226985	up	1166	xylem cysteine proteinase
Cluster-28760.0	0.653333	3.02	2.20948	5.81682e-08	2.34577e-07	up	1493	xylogalacturonan beta-1,3-xylosyltransferase
Cluster-31024.1	4.48333	2.05	-1.13614	0.000109527	0.000306154	down	1889	xylogalacturonan beta-1,3-xylosyltransferase
Cluster-21644.0	0.346667	0.926667	1.42814	0.0111442	0.0226977	up	1505	xylogalacturonan beta-1,3-xylosyltransferase
Cluster-36749.6	4.45333	0	-10.2451	8.84383e-18	1.22947e-16	down	2388	xylogalacturonan beta-1,3-xylosyltransferase
Cluster-36964.1	3.21	0.0366667	-7.21573	4.86448e-09	2.26809e-08	down	982	xylogalacturonan beta-1,3-xylosyltransferase
Cluster-32046.0	9.23	2.85	-1.69612	5.64245e-31	2.49192e-29	down	1788	xylogalacturonan beta-1,3-xylosyltransferase
Cluster-23483.0	2.46	6.68667	1.48979	5.40945e-18	7.72329e-17	up	2328	xylogalacturonan beta-1,3-xylosyltransferase
Cluster-36749.3	0	4.21333	9.88396	2.16485e-16	2.54666e-15	up	2284	xylogalacturonan beta-1,3-xylosyltransferase
Cluster-20943.3	4.13	1.66333	-1.34127	0.000829988	0.0020663	down	1668	xyloglucan 6-xylosyltransferase
Cluster-28001.0	6.03667	0	-10.5636	2.60828e-18	3.87429e-17	down	2218	xyloglucan 6-xylosyltransferase
Cluster-28001.3	4.07	0	-10.1149	2.82882e-16	3.29499e-15	down	2391	xyloglucan 6-xylosyltransferase
Cluster-28001.1	2.86333	0	-9.62826	1.27033e-13	1.07347e-12	down	2424	xyloglucan 6-xylosyltransferase
Cluster-28001.2	2.32667	8.16667	1.81371	3.2817e-18	4.82066e-17	up	2397	xyloglucan 6-xylosyltransferase
Cluster-28001.4	0	7.37	10.7695	4.14216e-19	6.85583e-18	up	2395	xyloglucan 6-xylosyltransferase
Cluster-22376.1	9.64667	0	-11.5151	4.4575e-21	9.05367e-20	down	2621	xyloglucan galactosyltransferase MUR3
Cluster-22376.3	5.25	0	-10.7493	1.53758e-17	2.07452e-16	down	2827	xyloglucan galactosyltransferase MUR3
Cluster-22376.2	2.03	14.7533	2.88034	2.1779e-05	6.60219e-05	up	2622	xyloglucan galactosyltransferase MUR3
Cluster-9196.0	0.716667	2.31	1.69366	6.13999e-08	2.46881e-07	up	2593	xyloglucan glycosyltransferase 4
Cluster-4614.3	0	5.78333	8.22911	6.477e-11	3.87368e-10	up	746	xyloglucan glycosyltransferase 4
Cluster-29834.2	0.906667	0	-8.26399	1.51618e-10	8.62717e-10	down	2943	xyloglucan O-acetyltransferase
Cluster-30516.0	5.06667	0	-10.9549	2.70257e-20	5.07993e-19	down	3314	xyloglucan O-acetyltransferase
Cluster-30516.1	2.53667	5.34	1.08403	0.000269689	0.000717809	up	3314	xyloglucan O-acetyltransferase
Cluster-35983.7	1.89333	0	-9.90268	2.0356e-16	2.40187e-15	down	4203	xyloglucan O-acetyltransferase
Cluster-34054.5	2.54	0	-9.71143	1.41986e-14	1.35169e-13	down	2830	xyloglucan O-acetyltransferase
Cluster-32390.0	0.33	0.846667	1.35288	8.63604e-05	0.000244447	up	4317	xyloglucan O-acetyltransferase
Cluster-35983.6	0.0566667	1.39	4.71106	2.01186e-06	6.81813e-06	up	4444	xyloglucan O-acetyltransferase
Cluster-29888.6	20.8833	63.5333	1.72115	3.23793e-19	5.40853e-18	up	1282	xyloglucan:xyloglucosyl transferase
Cluster-34040.1	2.32667	9.41667	2.02191	1.36227e-10	7.79213e-10	up	1396	xyloglucan:xyloglucosyl transferase
Cluster-29888.11	1.32333	9.21333	2.84706	4.75806e-13	3.72906e-12	up	815	xyloglucan:xyloglucosyl transferase
Cluster-29888.0	1.87667	10.51	3.08926	5.10782e-05	0.000148437	up	613	xyloglucan:xyloglucosyl transferase
Cluster-29888.15	0.786667	8.52	3.38876	3.64064e-05	0.000107638	up	420	xyloglucan:xyloglucosyl transferase
Cluster-29888.8	1.13	13.0167	3.55808	4.90094e-15	4.9504e-14	up	1066	xyloglucan:xyloglucosyl transferase
Cluster-29888.7	1.39333	17.5367	3.68426	4.77627e-24	1.30174e-22	up	1066	xyloglucan:xyloglucosyl transferase
Cluster-29888.2	0.28	5.23	4.27435	6.08844e-05	0.000175297	up	1282	xyloglucan:xyloglucosyl transferase
Cluster-29888.10	0.15	4.75333	5.0343	3.67835e-11	2.27977e-10	up	1282	xyloglucan:xyloglucosyl transferase
Cluster-36171.0	2.19667	5.41	1.2132	1.74515e-05	5.3442e-05	up	973	xyloglucan:xyloglucosyl transferase
Cluster-38036.1	0.253333	3.48333	3.75585	1.57252e-11	1.01977e-10	up	1030	xyloglucan:xyloglucosyl transferase
Cluster-17368.1	10.82	9.35333	-1.0652	5.78682e-06	1.86492e-05	down	1319	xyloglucan:xyloglucosyl transferase
Cluster-17368.0	20.1633	67.1767	1.73891	1.56218e-36	9.26653e-35	up	1324	xyloglucan:xyloglucosyl transferase
Cluster-34835.0	4.50667	11.8333	1.40212	1.66843e-08	7.23697e-08	up	1330	xyloglucan:xyloglucosyl transferase TCH4

## Sheet: Table S6
Supplementary Table S6. Differential expression details of transcription factors in annual grafted branches of Z. schneideriana (J and H).
ID	J	H	log2FoldChange	regulated	Length	KEGG	KEGG pathway	TF-Family	TF-Category	TF-Classification
Cluster-30557.4	1.92333	0.466667	-2.07705	down	1698	K12133 MYB-related transcription factor LHY	ko04712: Circadian rhythm - plant	MYB-related	TF	MYB->MYB-related
Cluster-34713.1	2.77667	0	-9.59634	down	2443	K12133 MYB-related transcription factor LHY	ko04712: Circadian rhythm - plant	MYB-related	TF	MYB->MYB-related
Cluster-34713.13	1.96667	0	-8.61356	down	1825	K12133 MYB-related transcription factor LHY	ko04712: Circadian rhythm - plant	MYB-related	TF	MYB->MYB-related
Cluster-34713.4	6.02333	26.4067	2.1297	up	2443	K12133 MYB-related transcription factor LHY	ko04712: Circadian rhythm - plant	MYB-related	TF	MYB->MYB-related
Cluster-34713.5	17.4867	0	-12.3003	down	2511	K12133 MYB-related transcription factor LHY	ko04712: Circadian rhythm - plant	MYB-related	TF	MYB->MYB-related
Cluster-34713.6	1.28667	0.02	-6.21026	down	1904	K12133 MYB-related transcription factor LHY	ko04712: Circadian rhythm - plant	MYB-related	TF	MYB->MYB-related
Cluster-34713.8	1.82667	13.0667	2.86423	up	2511	K12133 MYB-related transcription factor LHY	ko04712: Circadian rhythm - plant	MYB-related	TF	MYB->MYB-related
Cluster-34713.9	1.09667	2.42667	1.15287	up	3171	K12133 MYB-related transcription factor LHY	ko04712: Circadian rhythm - plant	MYB-related	TF	MYB->MYB-related
Cluster-34713.2	1.92333	0.16	-3.62673	down	2479	K12133 MYB-related transcription factor LHY	ko04712: Circadian rhythm - plant	MYB-related	TF	MYB->MYB-related
Cluster-34713.7	0.07	2.46667	5.52964	up	893	K12133 MYB-related transcription factor LHY	ko04712: Circadian rhythm - plant	MYB-related	TF	MYB->MYB-related
Cluster-33306.1	2.10333	9.37333	2.16046	up	3397	K12130 pseudo-response regulator 5	ko04712: Circadian rhythm - plant	Pseudo ARR-B	TR	Pseudo ARR-B
Cluster-33306.4	15.88	1.8	-3.16872	down	3794	K12130 pseudo-response regulator 5	ko04712: Circadian rhythm - plant	Others	TR	Others
Cluster-33306.5	5.73	1.05333	-2.46645	down	2339	K12130 pseudo-response regulator 5	ko04712: Circadian rhythm - plant	Others	TR	Others
Cluster-20847.10	2.77	0.773333	-1.84465	down	1824	K12129 pseudo-response regulator 7	ko04712: Circadian rhythm - plant	Others	TR	Others
Cluster-20847.5	12.93	3.00333	-2.10735	down	3557	K12129 pseudo-response regulator 7	ko04712: Circadian rhythm - plant	Pseudo ARR-B	TR	Pseudo ARR-B
Cluster-20847.7	6.81333	0	-10.4148	down	1831	K12129 pseudo-response regulator 7	ko04712: Circadian rhythm - plant	Others	TR	Others
Cluster-17116.0	1.14	2.54667	1.14653	up	1718	K18878 BHLH transcription factor Upa20	ko04626: Plant-pathogen interaction	bHLH	TF	bHLH
Cluster-30196.4	5.59333	0	-10.7489	down	2667	K18878 BHLH transcription factor Upa20	ko04626: Plant-pathogen interaction	bHLH	TF	bHLH
Cluster-31942.2	0	4.74333	10.9614	up	4014	K18878 BHLH transcription factor Upa20	ko04626: Plant-pathogen interaction	bHLH	TF	bHLH
Cluster-31942.5	10.0067	0	-11.5816	down	2649	K18878 BHLH transcription factor Upa20	ko04626: Plant-pathogen interaction	bHLH	TF	bHLH
Cluster-29293.4	15.14	6.98667	-1.12489	down	2335	K18835 WRKY transcription factor 2	ko04626: Plant-pathogen interaction	WRKY	TF	WRKY
Cluster-29293.5	0	31.8667	12.1367	up	1541	K18835 WRKY transcription factor 2	ko04626: Plant-pathogen interaction	WRKY	TF	WRKY
Cluster-33591.0	4.80333	2.26	-1.09208	down	3149	K18835 WRKY transcription factor 2	ko04626: Plant-pathogen interaction	WRKY	TF	WRKY
Cluster-35038.1	3.62	0.506667	-2.85809	down	2231	K18834 WRKY transcription factor 1	ko04626: Plant-pathogen interaction	WRKY	TF	WRKY
Cluster-35038.2	0	0.263333	6.80505	up	4184	K18834 WRKY transcription factor 1	ko04626: Plant-pathogen interaction	WRKY	TF	WRKY
Cluster-29213.4	2.27667	0.816667	-1.47449	down	2741	K16225 probable WRKY transcription factor 52	ko04626: Plant-pathogen interaction	WRKY	TF	WRKY
Cluster-32546.0	7.48333	18.5	1.30892	up	2194	K16225 probable WRKY transcription factor 52	ko04626: Plant-pathogen interaction	WRKY	TF	WRKY
Cluster-36085.0	33.56	13.57	-1.18207	down	2165	K16225 probable WRKY transcription factor 52	ko04626: Plant-pathogen interaction	WRKY	TF	WRKY
Cluster-3700.0	2.09	0	-7.1578	down	812	K13459 disease resistance protein RPS2	ko04626: Plant-pathogen interaction	WRKY	TF	WRKY
Cluster-34729.1642	4.64333	0	-8.19458	down	768	K13459 disease resistance protein RPS2	ko04626: Plant-pathogen interaction	C2H2	TF	C2H2
Cluster-14950.0	1.06333	3.13	1.54881	up	1604	K13434 pathogenesis-related genes transcriptional activator PTI6	ko04626: Plant-pathogen interaction	AP2/ERF-ERF	TF	AP2/ERF->AP2/ERF-ERF
Cluster-12395.0	13.9367	4.18333	-1.74377	down	1118	K13434 pathogenesis-related genes transcriptional activator PTI6	ko04626: Plant-pathogen interaction	AP2/ERF-ERF	TF	AP2/ERF->AP2/ERF-ERF
Cluster-35234.1	1.81667	0.876667	-1.04939	down	2566	K13354 solute carrier family 25 (peroxisomal adenine nucleotide transporter), member 17	ko04146: Peroxisome	AUX/IAA	TR	AUX/IAA
Cluster-36502.0	1.02	0.436667	-1.2618	down	1885	K12191 charged multivesicular body protein 2A	ko04144: Endocytosis	C2C2-LSD	TF	C2C2->C2C2-LSD
Cluster-36502.5	5.53	2.24333	-1.31538	down	1678	K12191 charged multivesicular body protein 2A	ko04144: Endocytosis	C2C2-LSD	TF	C2C2->C2C2-LSD
Cluster-37385.0	0.773333	0.0966667	-3.07827	down	2936	K12189 ESCRT-II complex subunit VPS25	ko04144: Endocytosis	B3	TF	B3->B3
Cluster-29624.1	1.97333	7.84667	2.11472	up	736	K14016 ubiquitin fusion degradation protein 1	ko04141: Protein processing in endoplasmic reticulum	NAC	TF	NAC
Cluster-28519.2	0.346667	0.0133333	-5.33877	down	3485	K14006 protein transport protein SEC23	ko04141: Protein processing in endoplasmic reticulum	Others	TR	Others
Cluster-28519.7	1.08333	4.69667	2.11926	up	3495	K14006 protein transport protein SEC23	ko04141: Protein processing in endoplasmic reticulum	Others	TR	Others
Cluster-28519.8	3.54333	0	-10.5173	down	3484	K14006 protein transport protein SEC23	ko04141: Protein processing in endoplasmic reticulum	Others	TR	Others
Cluster-37548.3	0.38	3.49667	3.229	up	2999	K08852 serine/threonine-protein kinase/endoribonuclease IRE1	ko04141: Protein processing in endoplasmic reticulum	C3H	TF	C3H
Cluster-18804.4	0.703333	0	-8.42689	down	4116	K10580 ubiquitin-conjugating enzyme E2 N	ko04120: Ubiquitin mediated proteolysis	C2H2	TF	C2H2
Cluster-9256.49	0.873333	3.15667	1.85004	up	1809	K12126 phytochrome-interacting factor 3	ko04075: Plant hormone signal transduction; ko04712: Circadian rhythm - plant	bHLH	TF	bHLH
Cluster-9256.50	1.79667	0.51	-1.84839	down	1504	K12126 phytochrome-interacting factor 3	ko04075: Plant hormone signal transduction; ko04712: Circadian rhythm - plant	bHLH	TF	bHLH
Cluster-35374.2	0.22	9.82333	5.53651	up	1822	K14503 brassinosteroid resistant 1/2	ko04075: Plant hormone signal transduction	BES1	TF	BES1
Cluster-35374.3	4.61	0.256667	-4.18936	down	1834	K14503 brassinosteroid resistant 1/2	ko04075: Plant hormone signal transduction	BES1	TF	BES1
Cluster-35542.3	0.196667	4.11	4.35366	up	3124	K14494 DELLA protein	ko04075: Plant hormone signal transduction	GRAS	TF	GRAS
Cluster-16465.0	14.5567	43.0633	1.56857	up	1990	K14494 DELLA protein	ko04075: Plant hormone signal transduction	GRAS	TF	GRAS
Cluster-37626.2	4.29667	1.57333	-1.51742	down	740	K14494 DELLA protein	ko04075: Plant hormone signal transduction	GRAS	TF	GRAS
Cluster-35542.6	7.83	25.18	1.69285	up	1171	K14494 DELLA protein	ko04075: Plant hormone signal transduction	GRAS	TF	GRAS
Cluster-35542.7	2.72333	6.18667	1.17529	up	1096	K14494 DELLA protein	ko04075: Plant hormone signal transduction	GRAS	TF	GRAS
Cluster-35542.0	5.73667	33.6	2.55592	up	3123	K14494 DELLA protein	ko04075: Plant hormone signal transduction	GRAS	TF	GRAS
Cluster-37626.14	25.0567	5.45667	-1.88219	down	1279	K14494 DELLA protein	ko04075: Plant hormone signal transduction	GRAS	TF	GRAS
Cluster-37626.10	3.94667	0	-9.34455	down	1561	K14494 DELLA protein	ko04075: Plant hormone signal transduction	GRAS	TF	GRAS
Cluster-37626.11	16.99	4.55	-1.93336	down	512	K14494 DELLA protein	ko04075: Plant hormone signal transduction	GRAS	TF	GRAS
Cluster-37626.3	2.23333	0	-7.46269	down	902	K14494 DELLA protein	ko04075: Plant hormone signal transduction	GRAS	TF	GRAS
Cluster-37626.4	8.59	0	-9.39009	down	883	K14494 DELLA protein	ko04075: Plant hormone signal transduction	GRAS	TF	GRAS
Cluster-37626.5	14.52	43.63	1.59156	up	1446	K14494 DELLA protein	ko04075: Plant hormone signal transduction	GRAS	TF	GRAS
Cluster-25792.0	3.33333	10.0767	1.60537	up	3219	K14494 DELLA protein	ko04075: Plant hormone signal transduction	GRAS	TF	GRAS
Cluster-37626.1	10.0933	33.58	1.73624	up	1558	K14494 DELLA protein	ko04075: Plant hormone signal transduction	GRAS	TF	GRAS
Cluster-9834.0	2.67333	0.423333	-2.6679	down	1279	K14494 DELLA protein	ko04075: Plant hormone signal transduction	GRAS	TF	GRAS
Cluster-38164.0	0.123333	0.653333	2.40508	up	2627	K14492 two-component response regulator ARR-A family	ko04075: Plant hormone signal transduction	Others	TR	Others
Cluster-31757.3	20.8333	6.13333	-1.77494	down	1962	K14491 two-component response regulator ARR-B family	ko04075: Plant hormone signal transduction	GARP-ARR-B	TF	GARP->GARP-ARR-B
Cluster-38019.4	0.913333	0	-7.32683	down	1656	K14491 two-component response regulator ARR-B family	ko04075: Plant hormone signal transduction	GARP-G2-like	TF	GARP->GARP-G2-like
Cluster-38019.7	0.106667	1.4	3.73789	up	1668	K14491 two-component response regulator ARR-B family	ko04075: Plant hormone signal transduction	GARP-G2-like	TF	GARP->GARP-G2-like
Cluster-14571.0	3.70333	7.56667	1.03446	up	3128	K14491 two-component response regulator ARR-B family	ko04075: Plant hormone signal transduction	GARP-ARR-B	TF	GARP->GARP-ARR-B
Cluster-31757.5	1.18	7.31667	2.63622	up	3593	K14491 two-component response regulator ARR-B family	ko04075: Plant hormone signal transduction	GARP-ARR-B	TF	GARP->GARP-ARR-B
Cluster-3572.10	1.76	0	-8.17902	down	1561	K14491 two-component response regulator ARR-B family	ko04075: Plant hormone signal transduction	Others	TR	Others
Cluster-3572.1	3.56333	9.39	1.39988	up	1454	K14491 two-component response regulator ARR-B family	ko04075: Plant hormone signal transduction	GARP-ARR-B	TF	GARP->GARP-ARR-B
Cluster-3572.12	5.52333	0	-9.56354	down	1340	K14491 two-component response regulator ARR-B family	ko04075: Plant hormone signal transduction	GARP-ARR-B	TF	GARP->GARP-ARR-B
Cluster-3572.4	4.83	0	-9.3115	down	1295	K14491 two-component response regulator ARR-B family	ko04075: Plant hormone signal transduction	GARP-ARR-B	TF	GARP->GARP-ARR-B
Cluster-3572.6	1.20667	0	-7.51069	down	1451	K14491 two-component response regulator ARR-B family	ko04075: Plant hormone signal transduction	GARP-ARR-B	TF	GARP->GARP-ARR-B
Cluster-19808.0	0.446667	1.58333	1.82756	up	1991	K14491 two-component response regulator ARR-B family	ko04075: Plant hormone signal transduction	GARP-G2-like	TF	GARP->GARP-G2-like
Cluster-30253.4	0.13	0.73	2.53958	up	4177	K14489 arabidopsis histidine kinase 2/3/4 (cytokinin receptor)	ko04075: Plant hormone signal transduction	Others	TR	Others
Cluster-26458.2	7.93667	0	-12.2526	down	5038	K14489 arabidopsis histidine kinase 2/3/4 (cytokinin receptor)	ko04075: Plant hormone signal transduction	Others	TR	Others
Cluster-21650.4	2.36667	0.44	-2.44111	down	3008	K14486 auxin response factor	ko04075: Plant hormone signal transduction	AUX/IAA	TR	AUX/IAA
Cluster-37662.1	4.81667	0.0166667	-8.28516	down	3869	K14486 auxin response factor	ko04075: Plant hormone signal transduction	B3-ARF	TF	B3->B3-ARF
Cluster-37662.2	1.91333	0	-9.78885	down	3869	K14486 auxin response factor	ko04075: Plant hormone signal transduction	B3-ARF	TF	B3->B3-ARF
Cluster-37662.3	12.5	0.02	-9.32781	down	3869	K14486 auxin response factor	ko04075: Plant hormone signal transduction	B3-ARF	TF	B3->B3-ARF
Cluster-37662.4	0	21.3133	13.0764	up	3872	K14486 auxin response factor	ko04075: Plant hormone signal transduction	B3-ARF	TF	B3->B3-ARF
Cluster-31009.2	3.74	1.27333	-1.54088	down	4275	K14486 auxin response factor	ko04075: Plant hormone signal transduction	B3-ARF	TF	B3->B3-ARF
Cluster-31009.7	3.84	1.89333	-1.02002	down	4276	K14486 auxin response factor	ko04075: Plant hormone signal transduction	B3-ARF	TF	B3->B3-ARF
Cluster-28769.0	3.49667	0.933333	-1.78861	down	1227	K14486 auxin response factor	ko04075: Plant hormone signal transduction	B3-ARF	TF	B3->B3-ARF
Cluster-13090.0	1.10667	0.21	-2.3999	down	1215	K14486 auxin response factor	ko04075: Plant hormone signal transduction	LOB	TF	LOB
Cluster-34718.0	0.26	6.16333	4.64623	up	2518	K14484 auxin-responsive protein IAA	ko04075: Plant hormone signal transduction	AUX/IAA	TR	AUX/IAA
Cluster-34718.2	0	0.766667	7.48968	up	2390	K14484 auxin-responsive protein IAA	ko04075: Plant hormone signal transduction	AUX/IAA	TR	AUX/IAA
Cluster-34718.4	0	1.52667	8.54364	up	2452	K14484 auxin-responsive protein IAA	ko04075: Plant hormone signal transduction	AUX/IAA	TR	AUX/IAA
Cluster-34718.5	0.686667	3.69333	2.44829	up	1705	K14484 auxin-responsive protein IAA	ko04075: Plant hormone signal transduction	AUX/IAA	TR	AUX/IAA
Cluster-35512.0	34.7067	110.21	1.66779	up	1788	K14484 auxin-responsive protein IAA	ko04075: Plant hormone signal transduction	AUX/IAA	TR	AUX/IAA
Cluster-10393.0	3.75	10.18	1.42801	up	901	K14484 auxin-responsive protein IAA	ko04075: Plant hormone signal transduction	AUX/IAA	TR	AUX/IAA
Cluster-37217.2	3.91667	0	-10.5473	down	3242	K14432 ABA responsive element binding factor	ko04075: Plant hormone signal transduction	bZIP	TF	bZIP
Cluster-31831.0	0.63	0	-7.55023	down	2605	K14432 ABA responsive element binding factor	ko04075: Plant hormone signal transduction	bZIP	TF	bZIP
Cluster-20346.0	3.21	1.57667	-1.12373	down	762	K14432 ABA responsive element binding factor	ko04075: Plant hormone signal transduction	bZIP	TF	bZIP
Cluster-34383.1	42.1633	0	-12.8927	down	1673	K14431 transcription factor TGA	ko04075: Plant hormone signal transduction	bZIP	TF	bZIP
Cluster-34383.7	1.77	7.54333	2.08065	up	1756	K14431 transcription factor TGA	ko04075: Plant hormone signal transduction	bZIP	TF	bZIP
Cluster-34383.9	46.0233	106.323	1.20867	up	1673	K14431 transcription factor TGA	ko04075: Plant hormone signal transduction	bZIP	TF	bZIP
Cluster-33940.1	0.0966667	1.61333	4.10373	up	2838	K14431 transcription factor TGA	ko04075: Plant hormone signal transduction	bZIP	TF	bZIP
Cluster-33940.2	5.50333	0	-10.2624	down	2012	K14431 transcription factor TGA	ko04075: Plant hormone signal transduction	bZIP	TF	bZIP
Cluster-33940.0	1.23667	2.58	1.06147	up	3649	K14431 transcription factor TGA	ko04075: Plant hormone signal transduction	bZIP	TF	bZIP
Cluster-33940.3	1.45	4.08333	1.498	up	2528	K14431 transcription factor TGA	ko04075: Plant hormone signal transduction	bZIP	TF	bZIP
Cluster-33940.5	8.57667	18.0467	1.07515	up	2239	K14431 transcription factor TGA	ko04075: Plant hormone signal transduction	bZIP	TF	bZIP
Cluster-33940.6	4.86	0	-10.5999	down	2757	K14431 transcription factor TGA	ko04075: Plant hormone signal transduction	bZIP	TF	bZIP
Cluster-36987.0	3.69	10.9333	1.56137	up	1571	K13464 jasmonate ZIM domain-containing protein	ko04075: Plant hormone signal transduction	Others	TR	Others
Cluster-17286.0	3.87667	8.60667	1.15077	up	1865	K13464 jasmonate ZIM domain-containing protein	ko04075: Plant hormone signal transduction	Tify	TF	Tify
Cluster-36987.1	0	4.94	10.4837	up	2861	K13464 jasmonate ZIM domain-containing protein	ko04075: Plant hormone signal transduction	Others	TR	Others
Cluster-23231.0	1.81667	4.74667	1.38391	up	1642	K13464 jasmonate ZIM domain-containing protein	ko04075: Plant hormone signal transduction	Tify	TF	Tify
Cluster-11552.2	4.23667	1.71667	-1.31136	down	1118	K13464 jasmonate ZIM domain-containing protein	ko04075: Plant hormone signal transduction	Tify	TF	Tify
Cluster-23231.1	5.34667	28.55	2.4222	up	1740	K13464 jasmonate ZIM domain-containing protein	ko04075: Plant hormone signal transduction	Tify	TF	Tify
Cluster-11552.1	0.463333	1.76333	1.95507	up	2381	K13464 jasmonate ZIM domain-containing protein	ko04075: Plant hormone signal transduction	Others	TR	Others
Cluster-11552.4	4.67333	1.22667	-1.93547	down	2537	K13464 jasmonate ZIM domain-containing protein	ko04075: Plant hormone signal transduction	Tify	TF	Tify
Cluster-11552.5	4.47667	2.06333	-1.11639	down	2268	K13464 jasmonate ZIM domain-containing protein	ko04075: Plant hormone signal transduction	Others	TR	Others
Cluster-11552.6	0.716667	1.47	-1.38571	down	2892	K13464 jasmonate ZIM domain-containing protein	ko04075: Plant hormone signal transduction	Tify	TF	Tify
Cluster-37625.2	0.676667	6.98	3.38551	up	2527	K13463 coronatine-insensitive protein 1	ko04075: Plant hormone signal transduction	C2H2	TF	C2H2
Cluster-25951.1	6.21667	3.17333	-1.05374	down	1682	K13415 protein brassinosteroid insensitive 1	ko04075: Plant hormone signal transduction	SBP	TF	SBP
Cluster-29029.2	8.38333	2.27667	-1.87579	down	2595	K13415 protein brassinosteroid insensitive 1	ko04075: Plant hormone signal transduction	SBP	TF	SBP
Cluster-29029.6	23.0833	10.98	-1.09208	down	2751	K13415 protein brassinosteroid insensitive 1	ko04075: Plant hormone signal transduction	SBP	TF	SBP
Cluster-29784.2	2.84333	0.96	-1.61981	down	737	K13415 protein brassinosteroid insensitive 1	ko04075: Plant hormone signal transduction	SBP	TF	SBP
Cluster-29784.7	11.0633	3.63667	-1.61105	down	1980	K13415 protein brassinosteroid insensitive 1	ko04075: Plant hormone signal transduction	SBP	TF	SBP
Cluster-20236.0	29.1367	61.6233	1.07494	up	1513	K13425 WRKY transcription factor 22	ko04016: MAPK signaling pathway - plant; ko04626: Plant-pathogen interaction	WRKY	TF	WRKY
Cluster-9141.0	3.7	7.17	1.08073	up	1938	K13425 WRKY transcription factor 22	ko04016: MAPK signaling pathway - plant; ko04626: Plant-pathogen interaction	WRKY	TF	WRKY
Cluster-36061.0	18.12	39.6	1.12716	up	2385	K13424 WRKY transcription factor 33	ko04016: MAPK signaling pathway - plant; ko04626: Plant-pathogen interaction	WRKY	TF	WRKY
Cluster-24264.0	3.31	12.4033	1.9236	up	2312	K13424 WRKY transcription factor 33	ko04016: MAPK signaling pathway - plant; ko04626: Plant-pathogen interaction	WRKY	TF	WRKY
Cluster-29293.6	15.5167	0.193333	-6.68544	down	832	K13424 WRKY transcription factor 33	ko04016: MAPK signaling pathway - plant; ko04626: Plant-pathogen interaction	WRKY	TF	WRKY
Cluster-26309.0	5.67	2.09667	-1.44113	down	876	K14516 ethylene-responsive transcription factor 1	ko04016: MAPK signaling pathway - plant; ko04075: Plant hormone signal transduction	AP2/ERF-ERF	TF	AP2/ERF->AP2/ERF-ERF
Cluster-33664.7	68.09	15.0367	-2.17992	down	2600	K14514 ethylene-insensitive protein 3	ko04016: MAPK signaling pathway - plant; ko04075: Plant hormone signal transduction	EIL	TF	EIL
Cluster-27498.2	7.27333	2.55333	-1.50394	down	3077	K14509 ethylene receptor	ko04016: MAPK signaling pathway - plant; ko04075: Plant hormone signal transduction	Others	TR	Others
Cluster-30572.0	0.943333	5.06667	2.50031	up	1312	K20558 transcription factor SPEECHLESS	ko04016: MAPK signaling pathway - plant	bHLH	TF	bHLH
Cluster-36901.0	42.6633	20.8767	-1.08576	down	2271	K20558 transcription factor SPEECHLESS	ko04016: MAPK signaling pathway - plant	bHLH	TF	bHLH
Cluster-34226.8	1.26667	0	-9.56643	down	4923	K10875 DNA repair and recombination protein RAD54 and RAD54-like protein	ko03440: Homologous recombination	SNF2	TR	SNF2
Cluster-23294.0	0.14	1.63333	3.55789	up	3460	K01246 DNA-3-methyladenine glycosylase I	ko03410: Base excision repair	WRKY	TF	WRKY
Cluster-23294.1	0.15	1	2.78829	up	3555	K01246 DNA-3-methyladenine glycosylase I	ko03410: Base excision repair	WRKY	TF	WRKY
Cluster-23294.2	0.44	1.39	1.67111	up	3385	K01246 DNA-3-methyladenine glycosylase I	ko03410: Base excision repair	WRKY	TF	WRKY
Cluster-23294.3	0.526667	3.81333	2.88033	up	3378	K01246 DNA-3-methyladenine glycosylase I	ko03410: Base excision repair	WRKY	TF	WRKY
Cluster-31244.7	1.36333	0.05	-4.82254	down	3154	K06062 histone acetyltransferase	ko03250: Viral life cycle - HIV-1	GNAT	TR	GNAT
Cluster-13713.12	5.00667	1.19333	-2.0882	down	5238	K04498 E1A/CREB-binding protein	ko03250: Viral life cycle - HIV-1	TAZ	TR	TAZ
Cluster-13713.14	0	0.333333	7.64696	up	5735	K04498 E1A/CREB-binding protein	ko03250: Viral life cycle - HIV-1	TAZ	TR	TAZ
Cluster-13713.18	0.513333	0	-8.41508	down	5441	K04498 E1A/CREB-binding protein	ko03250: Viral life cycle - HIV-1	TAZ	TR	TAZ
Cluster-13713.19	0.11	1.35	3.67661	up	5586	K04498 E1A/CREB-binding protein	ko03250: Viral life cycle - HIV-1	TAZ	TR	TAZ
Cluster-13713.2	0.0266667	5.86333	7.90443	up	5583	K04498 E1A/CREB-binding protein	ko03250: Viral life cycle - HIV-1	TAZ	TR	TAZ
Cluster-13713.3	0	0.373333	7.75631	up	5413	K04498 E1A/CREB-binding protein	ko03250: Viral life cycle - HIV-1	TAZ	TR	TAZ
Cluster-13713.4	0	1.27667	9.55486	up	5596	K04498 E1A/CREB-binding protein	ko03250: Viral life cycle - HIV-1	TAZ	TR	TAZ
Cluster-13713.8	0	0.883333	9.0794	up	5696	K04498 E1A/CREB-binding protein	ko03250: Viral life cycle - HIV-1	TAZ	TR	TAZ
Cluster-14480.1	3.23667	9.44	1.10759	up	1276	K12900 serine/arginine-rich splicing factor 10	ko03040: Spliceosome	AP2/ERF-ERF	TF	AP2/ERF->AP2/ERF-ERF
Cluster-24146.0	2.37	0.7	-1.80744	down	2758	K12863 protein CWC15	ko03040: Spliceosome	SBP	TF	SBP
Cluster-24146.3	3.82667	0	-10.3348	down	2902	K12863 protein CWC15	ko03040: Spliceosome	SBP	TF	SBP
Cluster-24891.3	0.286667	1.38333	2.30825	up	1667	K12860 pre-mRNA-splicing factor CDC5/CEF1	ko03040: Spliceosome	MYB	TF	MYB->MYB
Cluster-28717.3	24.6133	7.67667	-1.68345	down	2864	K12836 splicing factor U2AF 35 kDa subunit	ko03040: Spliceosome	C3H	TF	C3H
Cluster-36097.0	5.52667	13.4033	1.27317	up	1509	K12835 ATP-dependent RNA helicase DDX42	ko03040: Spliceosome	WRKY	TF	WRKY
Cluster-25682.2	6.43667	2.46667	-1.40489	down	1097	K12606 CCR4-NOT transcription complex subunit 9	ko03018: RNA degradation	Rcd1-like	TR	Rcd1-like
Cluster-32394.1	0.156667	4.53	4.92792	up	2121	K12880 THO complex subunit 3	ko03013: Nucleocytoplasmic transport; ko03040: Spliceosome	Others	TR	Others
Cluster-32394.5	1.31667	0	-8.28047	down	2121	K12880 THO complex subunit 3	ko03013: Nucleocytoplasmic transport; ko03040: Spliceosome	Others	TR	Others
Cluster-35613.5	3.13333	0.48	-2.81127	down	1084	K12880 THO complex subunit 3	ko03013: Nucleocytoplasmic transport; ko03040: Spliceosome	Others	TR	Others
Cluster-35613.6	5.66	0.14	-5.41469	down	2582	K12880 THO complex subunit 3	ko03013: Nucleocytoplasmic transport; ko03040: Spliceosome	Others	TR	Others
Cluster-31399.0	1.22667	4.87333	1.99869	up	1273	K02945 small subunit ribosomal protein S1	ko03010: Ribosome	C2H2	TF	C2H2
Cluster-31399.1	6.30667	2.31333	-1.45749	down	1269	K02945 small subunit ribosomal protein S1	ko03010: Ribosome	C2H2	TF	C2H2
Cluster-3563.11	0.333333	0	-7.82158	down	5584	K05658 ATP-binding cassette, subfamily B (MDR/TAP), member 1	ko02010: ABC transporters	SBP	TF	SBP
Cluster-2075.15	30.6133	27.1333	1.26335	up	1671	K02433 aspartyl-tRNA(Asn)/glutamyl-tRNA(Gln) amidotransferase subunit A	ko00970: Aminoacyl-tRNA biosynthesis; ko01100: Metabolic pathways	Others	TR	Others
Cluster-31307.2	4.98	17.16	1.78713	up	3088	K14156 choline/ethanolamine kinase	ko00564: Glycerophospholipid metabolism; ko01100: Metabolic pathways	WRKY	TF	WRKY
Cluster-5084.3	7.34	2.84333	-1.36774	down	1314	K00621 glucosamine-phosphate N-acetyltransferase	ko00520: Amino sugar and nucleotide sugar metabolism; ko01100: Metabolic pathways; ko01250: Biosynthesis of nucleotide sugars	GNAT	TR	GNAT
Cluster-5084.4	29.43	14.1533	-1.09941	down	438	K00621 glucosamine-phosphate N-acetyltransferase	ko00520: Amino sugar and nucleotide sugar metabolism; ko01100: Metabolic pathways; ko01250: Biosynthesis of nucleotide sugars	GNAT	TR	GNAT
Cluster-2075.13	33.54	14.6967	-1.10048	down	942	K01179 endoglucanase	ko00500: Starch and sucrose metabolism; ko01100: Metabolic pathways	Others	TR	Others
Cluster-28504.3	0.536667	1.24	1.23553	up	2282	K00975 glucose-1-phosphate adenylyltransferase	ko00500: Starch and sucrose metabolism; ko00520: Amino sugar and nucleotide sugar metabolism; ko01100: Metabolic pathways; ko01110: Biosynthesis of secondary metabolites; ko01250: Biosynthesis of nucleotide sugars	GARP-G2-like	TF	GARP->GARP-G2-like
Cluster-29696.1	1.47	3.22667	1.13441	up	1851	K00975 glucose-1-phosphate adenylyltransferase	ko00500: Starch and sucrose metabolism; ko00520: Amino sugar and nucleotide sugar metabolism; ko01100: Metabolic pathways; ko01110: Biosynthesis of secondary metabolites; ko01250: Biosynthesis of nucleotide sugars	GARP-G2-like	TF	GARP->GARP-G2-like
Cluster-30031.0	3.36667	0	-9.95323	down	2565	K00975 glucose-1-phosphate adenylyltransferase	ko00500: Starch and sucrose metabolism; ko00520: Amino sugar and nucleotide sugar metabolism; ko01100: Metabolic pathways; ko01110: Biosynthesis of secondary metabolites; ko01250: Biosynthesis of nucleotide sugars	GARP-G2-like	TF	GARP->GARP-G2-like
Cluster-30031.2	3.66	8.24667	1.18087	up	2581	K00975 glucose-1-phosphate adenylyltransferase	ko00500: Starch and sucrose metabolism; ko00520: Amino sugar and nucleotide sugar metabolism; ko01100: Metabolic pathways; ko01110: Biosynthesis of secondary metabolites; ko01250: Biosynthesis of nucleotide sugars	GARP-G2-like	TF	GARP->GARP-G2-like
Cluster-34075.0	0.00666667	0.796667	6.75528	up	4586	K00975 glucose-1-phosphate adenylyltransferase	ko00500: Starch and sucrose metabolism; ko00520: Amino sugar and nucleotide sugar metabolism; ko01100: Metabolic pathways; ko01110: Biosynthesis of secondary metabolites; ko01250: Biosynthesis of nucleotide sugars	GARP-G2-like	TF	GARP->GARP-G2-like
Cluster-34075.1	0	1.21667	8.4582	up	2897	K00975 glucose-1-phosphate adenylyltransferase	ko00500: Starch and sucrose metabolism; ko00520: Amino sugar and nucleotide sugar metabolism; ko01100: Metabolic pathways; ko01110: Biosynthesis of secondary metabolites; ko01250: Biosynthesis of nucleotide sugars	GARP-G2-like	TF	GARP->GARP-G2-like
Cluster-34075.10	0.513333	4.02667	3.00412	up	2946	K00975 glucose-1-phosphate adenylyltransferase	ko00500: Starch and sucrose metabolism; ko00520: Amino sugar and nucleotide sugar metabolism; ko01100: Metabolic pathways; ko01110: Biosynthesis of secondary metabolites; ko01250: Biosynthesis of nucleotide sugars	GARP-G2-like	TF	GARP->GARP-G2-like
Cluster-34075.4	5.22667	0	-10.4815	down	2392	K00975 glucose-1-phosphate adenylyltransferase	ko00500: Starch and sucrose metabolism; ko00520: Amino sugar and nucleotide sugar metabolism; ko01100: Metabolic pathways; ko01110: Biosynthesis of secondary metabolites; ko01250: Biosynthesis of nucleotide sugars	GARP-G2-like	TF	GARP->GARP-G2-like
Cluster-34075.5	0.00666667	2.18333	8.59455	up	3411	K00975 glucose-1-phosphate adenylyltransferase	ko00500: Starch and sucrose metabolism; ko00520: Amino sugar and nucleotide sugar metabolism; ko01100: Metabolic pathways; ko01110: Biosynthesis of secondary metabolites; ko01250: Biosynthesis of nucleotide sugars	GARP-G2-like	TF	GARP->GARP-G2-like
Cluster-3563.15	13.5667	5.02333	-1.438	down	1619	K00975 glucose-1-phosphate adenylyltransferase	ko00500: Starch and sucrose metabolism; ko00520: Amino sugar and nucleotide sugar metabolism; ko01100: Metabolic pathways; ko01110: Biosynthesis of secondary metabolites; ko01250: Biosynthesis of nucleotide sugars	GARP-G2-like	TF	GARP->GARP-G2-like
Cluster-36935.1	0.96	0.0966667	-3.35797	down	2281	K00975 glucose-1-phosphate adenylyltransferase	ko00500: Starch and sucrose metabolism; ko00520: Amino sugar and nucleotide sugar metabolism; ko01100: Metabolic pathways; ko01110: Biosynthesis of secondary metabolites; ko01250: Biosynthesis of nucleotide sugars	GARP-G2-like	TF	GARP->GARP-G2-like
Cluster-36935.2	0.04	0.6	4.03656	up	2116	K00975 glucose-1-phosphate adenylyltransferase	ko00500: Starch and sucrose metabolism; ko00520: Amino sugar and nucleotide sugar metabolism; ko01100: Metabolic pathways; ko01110: Biosynthesis of secondary metabolites; ko01250: Biosynthesis of nucleotide sugars	GARP-G2-like	TF	GARP->GARP-G2-like
Cluster-22888.0	4.91667	2.21	-1.15445	down	1804	K13035 beta-cyano-L-alanine hydratase/nitrilase	ko00460: Cyanoamino acid metabolism; ko01100: Metabolic pathways; ko01110: Biosynthesis of secondary metabolites	TCP	TF	TCP
Cluster-11951.8	1.18667	2.61	1.15505	up	1491	K00485 dimethylaniline monooxygenase (N-oxide forming) / hypotaurine monooxygenase	ko00430: Taurine and hypotaurine metabolism; ko01100: Metabolic pathways	C2H2	TF	C2H2
Cluster-33202.0	1.71667	0.506667	-1.7597	down	2475	K13832 3-dehydroquinate dehydratase / shikimate dehydrogenase	ko00400: Phenylalanine, tyrosine and tryptophan biosynthesis; ko00999: Biosynthesis of various plant secondary metabolites; ko01100: Metabolic pathways; ko01110: Biosynthesis of secondary metabolites; ko01230: Biosynthesis of amino acids	C3H	TF	C3H
Cluster-33202.1	0.07	0.883333	3.69778	up	4447	K13832 3-dehydroquinate dehydratase / shikimate dehydrogenase	ko00400: Phenylalanine, tyrosine and tryptophan biosynthesis; ko00999: Biosynthesis of various plant secondary metabolites; ko01100: Metabolic pathways; ko01110: Biosynthesis of secondary metabolites; ko01230: Biosynthesis of amino acids	C3H	TF	C3H
Cluster-33202.5	0	0.566667	7.26263	up	2697	K13832 3-dehydroquinate dehydratase / shikimate dehydrogenase	ko00400: Phenylalanine, tyrosine and tryptophan biosynthesis; ko00999: Biosynthesis of various plant secondary metabolites; ko01100: Metabolic pathways; ko01110: Biosynthesis of secondary metabolites; ko01230: Biosynthesis of amino acids	C3H	TF	C3H
Cluster-33705.5	0.04	0.84	4.59435	up	3223	K13832 3-dehydroquinate dehydratase / shikimate dehydrogenase	ko00400: Phenylalanine, tyrosine and tryptophan biosynthesis; ko00999: Biosynthesis of various plant secondary metabolites; ko01100: Metabolic pathways; ko01110: Biosynthesis of secondary metabolites; ko01230: Biosynthesis of amino acids	C3H	TF	C3H
Cluster-36554.4	3.07667	1.28333	-1.2751	down	1296	K22450 aralkylamine N-acetyltransferase	ko00380: Tryptophan metabolism; ko01100: Metabolic pathways; ko01110: Biosynthesis of secondary metabolites	GNAT	TR	GNAT
Cluster-36149.0	3.26333	1.62333	-1.00872	down	1697	K24406	ko00310: Lysine degradation; ko01100: Metabolic pathways	PHD	TR	PHD
Cluster-31485.0	0.673333	1.84333	1.48592	up	2862	K24406	ko00310: Lysine degradation; ko01100: Metabolic pathways	PHD	TR	PHD
Cluster-31485.1	0	6.61667	10.6558	up	2437	K24406	ko00310: Lysine degradation; ko01100: Metabolic pathways	PHD	TR	PHD
Cluster-37762.0	2.79333	0.263333	-3.43548	down	1044	K24406	ko00310: Lysine degradation; ko01100: Metabolic pathways	PHD	TR	PHD
Cluster-36336.0	0	2.63	9.38537	up	2538	K24405	ko00310: Lysine degradation; ko01100: Metabolic pathways	SET	TR	SET
Cluster-36336.4	1.06667	0.0866667	-3.67333	down	2541	K24405	ko00310: Lysine degradation; ko01100: Metabolic pathways	SET	TR	SET
Cluster-28971.2	0	1.22333	7.97289	up	2150	K23700	ko00310: Lysine degradation; ko01100: Metabolic pathways	SET	TR	SET
Cluster-37982.4	0.95	0.373333	-1.36749	down	3410	K23700	ko00310: Lysine degradation; ko01100: Metabolic pathways	SET	TR	SET
Cluster-35127.0	4.99333	0	-11.5504	down	4928	K11430	ko00310: Lysine degradation; ko01100: Metabolic pathways	SET	TR	SET
Cluster-35127.10	0.373333	0.93	1.30482	up	5057	K11430	ko00310: Lysine degradation; ko01100: Metabolic pathways	SET	TR	SET
Cluster-35127.3	0.413333	1.16	1.50337	up	5246	K11430	ko00310: Lysine degradation; ko01100: Metabolic pathways	SET	TR	SET
Cluster-35127.6	2.26667	0.02	-6.7949	down	5029	K11430	ko00310: Lysine degradation; ko01100: Metabolic pathways	SET	TR	SET
Cluster-37285.0	0.563333	0	-6.91863	down	1943	K11426	ko00310: Lysine degradation; ko01100: Metabolic pathways	SET	TR	SET
Cluster-37285.6	3.63333	0.0666667	-5.9231	down	1436	K11426	ko00310: Lysine degradation; ko01100: Metabolic pathways	SET	TR	SET
Cluster-37285.9	2.1	5.47333	1.38029	up	1527	K11426	ko00310: Lysine degradation; ko01100: Metabolic pathways	SET	TR	SET
Cluster-24066.5	0	0.35	7.3814	up	4551	K11422	ko00310: Lysine degradation; ko01100: Metabolic pathways	PHD	TR	PHD
Cluster-31166.3	1.84667	0.676667	-1.43184	down	7076	K11422	ko00310: Lysine degradation; ko01100: Metabolic pathways	SET	TR	SET
Cluster-36428.2	1.53667	0.11	-3.85836	down	5566	K11422	ko00310: Lysine degradation; ko01100: Metabolic pathways	SET	TR	SET
Cluster-36428.3	0.663333	0.0566667	-3.64096	down	5581	K11422	ko00310: Lysine degradation; ko01100: Metabolic pathways	SET	TR	SET
Cluster-36428.5	0.92	0.41	-1.17583	down	5535	K11422	ko00310: Lysine degradation; ko01100: Metabolic pathways	SET	TR	SET
Cluster-36395.1	0.493333	9.70667	4.31537	up	5579	K11420	ko00310: Lysine degradation; ko01100: Metabolic pathways	SET	TR	SET
Cluster-36395.5	7.24	0	-12.2738	down	5579	K11420	ko00310: Lysine degradation; ko01100: Metabolic pathways	SET	TR	SET
Cluster-36395.3	1.73667	0	-10.2341	down	5644	K11420	ko00310: Lysine degradation; ko01100: Metabolic pathways	SET	TR	SET
Cluster-36395.4	2.24667	0.406667	-2.47164	down	6119	K11420	ko00310: Lysine degradation; ko01100: Metabolic pathways	SET	TR	SET
Cluster-36978.0	81.4333	33.8633	-1.28882	down	3052	K00943 dTMP kinase	ko00240: Pyrimidine metabolism; ko01100: Metabolic pathways; ko01232: Nucleotide metabolism	NF-YA	TF	NF-Y->NF-YA
Cluster-35881.0	0.55	1.38667	1.34745	up	2361	K14682 amino-acid N-acetyltransferase	ko00220: Arginine biosynthesis; ko01100: Metabolic pathways; ko01110: Biosynthesis of secondary metabolites; ko01210: 2-Oxocarboxylic acid metabolism; ko01230: Biosynthesis of amino acids	GNAT	TR	GNAT
Cluster-35881.1	0.09	0.78	3.2885	up	2630	K14682 amino-acid N-acetyltransferase	ko00220: Arginine biosynthesis; ko01100: Metabolic pathways; ko01110: Biosynthesis of secondary metabolites; ko01210: 2-Oxocarboxylic acid metabolism; ko01230: Biosynthesis of amino acids	GNAT	TR	GNAT
Cluster-35881.2	21.5733	8.81667	-1.2912	down	2358	K14682 amino-acid N-acetyltransferase	ko00220: Arginine biosynthesis; ko01100: Metabolic pathways; ko01110: Biosynthesis of secondary metabolites; ko01210: 2-Oxocarboxylic acid metabolism; ko01230: Biosynthesis of amino acids	GNAT	TR	GNAT
Cluster-35881.4	0	8.64333	10.9704	up	2343	K14682 amino-acid N-acetyltransferase	ko00220: Arginine biosynthesis; ko01100: Metabolic pathways; ko01110: Biosynthesis of secondary metabolites; ko01210: 2-Oxocarboxylic acid metabolism; ko01230: Biosynthesis of amino acids	GNAT	TR	GNAT
Cluster-35881.5	0.33	4.13	3.70912	up	1975	K14682 amino-acid N-acetyltransferase	ko00220: Arginine biosynthesis; ko01100: Metabolic pathways; ko01110: Biosynthesis of secondary metabolites; ko01210: 2-Oxocarboxylic acid metabolism; ko01230: Biosynthesis of amino acids	GNAT	TR	GNAT
Cluster-35872.0	0.15	1.81	3.65477	up	2762	K02690 photosystem I P700 chlorophyll a apoprotein A2	ko00195: Photosynthesis; ko01100: Metabolic pathways	PHD	TR	PHD
Cluster-25066.0	0.44	13.57	4.9806	up	1722	K12501 homogentisate solanesyltransferase	ko00130: Ubiquinone and other terpenoid-quinone biosynthesis; ko01100: Metabolic pathways; ko01110: Biosynthesis of secondary metabolites; ko01240: Biosynthesis of cofactors	Trihelix	TF	Trihelix
Cluster-25066.1	12.7467	0.09	-7.25436	down	1689	K12501 homogentisate solanesyltransferase	ko00130: Ubiquinone and other terpenoid-quinone biosynthesis; ko01100: Metabolic pathways; ko01110: Biosynthesis of secondary metabolites; ko01240: Biosynthesis of cofactors	Trihelix	TF	Trihelix
Cluster-25628.0	3.90333	1.36667	-1.5248	down	646	K15397 3-ketoacyl-CoA synthase	ko00062: Fatty acid elongation; ko01100: Metabolic pathways; ko01110: Biosynthesis of secondary metabolites; ko04626: Plant-pathogen interaction	MYB-related	TF	MYB->MYB-related
Cluster-27398.0	2.04	8.83667	2.10326	up	612	K15397 3-ketoacyl-CoA synthase	ko00062: Fatty acid elongation; ko01100: Metabolic pathways; ko01110: Biosynthesis of secondary metabolites; ko04626: Plant-pathogen interaction	MYB-related	TF	MYB->MYB-related
Cluster-37225.5	0.0433333	0.393333	3.1438	up	3485	K00469 inositol oxygenase	ko00053: Ascorbate and aldarate metabolism; ko00562: Inositol phosphate metabolism; ko01100: Metabolic pathways; ko01250: Biosynthesis of nucleotide sugars	PHD	TR	PHD
Cluster-37917.5	34.3867	12.3167	-1.21834	down	3717	K00469 inositol oxygenase	ko00053: Ascorbate and aldarate metabolism; ko00562: Inositol phosphate metabolism; ko01100: Metabolic pathways; ko01250: Biosynthesis of nucleotide sugars	PHD	TR	PHD
Cluster-13060.0	1.23667	2.74667	1.14825	up	1331	K12309 beta-galactosidase	ko00052: Galactose metabolism; ko00511: Other glycan degradation; ko00531: Glycosaminoglycan degradation; ko00600: Sphingolipid metabolism; ko00604: Glycosphingolipid biosynthesis - ganglio series; ko01100: Metabolic pathways	C2H2	TF	C2H2
Cluster-28821.2	0.89	0.183333	-2.40539	down	1785	K12309 beta-galactosidase	ko00052: Galactose metabolism; ko00511: Other glycan degradation; ko00531: Glycosaminoglycan degradation; ko00600: Sphingolipid metabolism; ko00604: Glycosphingolipid biosynthesis - ganglio series; ko01100: Metabolic pathways	C2H2	TF	C2H2
Cluster-28821.3	24.0233	9.36	-1.30328	down	2192	K12309 beta-galactosidase	ko00052: Galactose metabolism; ko00511: Other glycan degradation; ko00531: Glycosaminoglycan degradation; ko00600: Sphingolipid metabolism; ko00604: Glycosphingolipid biosynthesis - ganglio series; ko01100: Metabolic pathways	C2H2	TF	C2H2
Cluster-20065.0	15.8533	35.1533	1.13835	up	1163	K16190 glucuronokinase	ko00040: Pentose and glucuronate interconversions; ko00053: Ascorbate and aldarate metabolism; ko00520: Amino sugar and nucleotide sugar metabolism; ko01100: Metabolic pathways; ko01250: Biosynthesis of nucleotide sugars	bHLH	TF	bHLH
Cluster-14795.0	1.45	0.673333	-1.12761	down	1617	K00963 UTP--glucose-1-phosphate uridylyltransferase	ko00040: Pentose and glucuronate interconversions; ko00052: Galactose metabolism; ko00500: Starch and sucrose metabolism; ko00520: Amino sugar and nucleotide sugar metabolism; ko01100: Metabolic pathways; ko01110: Biosynthesis of secondary metabolites; ko01240: Biosynthesis of cofactors; ko01250: Biosynthesis of nucleotide sugars	B3	TF	B3->B3
Cluster-25422.0	0.58	0	-7.6362	down	2992	K00963 UTP--glucose-1-phosphate uridylyltransferase	ko00040: Pentose and glucuronate interconversions; ko00052: Galactose metabolism; ko00500: Starch and sucrose metabolism; ko00520: Amino sugar and nucleotide sugar metabolism; ko01100: Metabolic pathways; ko01110: Biosynthesis of secondary metabolites; ko01240: Biosynthesis of cofactors; ko01250: Biosynthesis of nucleotide sugars	C3H	TF	C3H
Cluster-5807.2	3.01667	0.866667	-1.85593	down	637	K00963 UTP--glucose-1-phosphate uridylyltransferase	ko00040: Pentose and glucuronate interconversions; ko00052: Galactose metabolism; ko00500: Starch and sucrose metabolism; ko00520: Amino sugar and nucleotide sugar metabolism; ko01100: Metabolic pathways; ko01110: Biosynthesis of secondary metabolites; ko01240: Biosynthesis of cofactors; ko01250: Biosynthesis of nucleotide sugars	B3	TF	B3->B3
Cluster-5807.9	2.24667	0	-9.08925	down	2168	K00963 UTP--glucose-1-phosphate uridylyltransferase	ko00040: Pentose and glucuronate interconversions; ko00052: Galactose metabolism; ko00500: Starch and sucrose metabolism; ko00520: Amino sugar and nucleotide sugar metabolism; ko01100: Metabolic pathways; ko01110: Biosynthesis of secondary metabolites; ko01240: Biosynthesis of cofactors; ko01250: Biosynthesis of nucleotide sugars	B3	TF	B3->B3
Cluster-9256.105	7.58	17.7733	1.23342	up	1648	K12447 UDP-sugar pyrophosphorylase	ko00040: Pentose and glucuronate interconversions; ko00052: Galactose metabolism; ko00053: Ascorbate and aldarate metabolism; ko00520: Amino sugar and nucleotide sugar metabolism; ko01100: Metabolic pathways; ko01110: Biosynthesis of secondary metabolites; ko01250: Biosynthesis of nucleotide sugars	MADS-M-type	TF	MADS->MADS-M-type
Cluster-14853.3	17.6567	0.383333	-5.59015	down	2039	K01805 xylose isomerase	ko00040: Pentose and glucuronate interconversions; ko00051: Fructose and mannose metabolism; ko01100: Metabolic pathways	Others	TR	Others
Cluster-15817.0	0.293333	2.89333	3.27328	up	706	Zinc finger protein 2	--	C2H2	TF	C2H2
Cluster-15903.0	18.1767	42.54	1.21986	up	1168	Zinc finger protein ZAT6	--	C2H2	TF	C2H2
Cluster-18033.0	5.49	15.8733	1.52553	up	785	Zinc finger protein ZAT12	--	C2H2	TF	C2H2
Cluster-25237.0	44.0633	169.317	1.93682	up	971	Zinc finger protein ZAT10	--	C2H2	TF	C2H2
Cluster-13697.0	3.37	1.33	-1.34974	down	1710	Axial regulator YABBY 1	--	C2C2-YABBY	TF	C2C2->C2C2-YABBY
Cluster-13697.1	4.95333	1.91	-1.39912	down	1071	Axial regulator YABBY 1	--	C2C2-YABBY	TF	C2C2->C2C2-YABBY
Cluster-13697.2	9.34333	4.04	-1.22439	down	1305	Axial regulator YABBY 1	--	C2C2-YABBY	TF	C2C2->C2C2-YABBY
Cluster-38158.4	0.636667	0.0733333	-3.21764	down	3771	Uncharacterized protein At4g10930;	--	PHD	TR	PHD
Cluster-38158.6	1.7	0.16	-3.40474	down	2785	Uncharacterized protein At4g10930;	--	PHD	TR	PHD
Cluster-33922.0	3.09	0	-10.3391	down	3532	BTB/POZ domain-containing protein At1g04390;	--	TRAF	TR	TRAF
Cluster-33922.2	2.58667	0	-10.1439	down	3675	BTB/POZ domain-containing protein At1g04390;	--	TRAF	TR	TRAF
Cluster-33922.3	6.17	0	-9.98333	down	1550	BTB/POZ domain-containing protein At1g04390;	--	TRAF	TR	TRAF
Cluster-33922.5	0	7.20667	11.3676	up	3532	BTB/POZ domain-containing protein At1g04390;	--	TRAF	TR	TRAF
Cluster-24089.2	5.18	1.46333	-1.85024	down	1804	B3 domain-containing protein Os01g0905400;	--	B3	TF	B3->B3
Cluster-36524.3	0.276667	2.40333	3.3106	up	823	Probable WRKY transcription factor 19	--	WRKY	TF	WRKY
Cluster-2390.0	6.16667	0	-8.01056	down	599	LIM domain-containing protein WLIM2a {ECO:0000305}	--	Others	TR	Others
Cluster-36213.1	4.46667	0	-7.54277	down	605	Single-stranded DNA-binding protein WHY3, chloroplastic	--	Whirly	TF	Whirly
Cluster-15207.0	2.42667	0	-9.29413	down	2289	B3 domain-containing transcription factor VRN1	--	B3	TF	B3->B3
Cluster-15207.2	0	4.42333	9.95565	up	2289	B3 domain-containing transcription factor VRN1	--	B3	TF	B3->B3
Cluster-15207.4	0	6.62667	10.4643	up	2198	B3 domain-containing transcription factor VRN1	--	B3	TF	B3->B3
Cluster-15207.5	6.55667	0	-10.6622	down	2198	B3 domain-containing transcription factor VRN1	--	B3	TF	B3->B3
Cluster-15207.6	3.65	0	-9.88921	down	2289	B3 domain-containing transcription factor VRN1	--	B3	TF	B3->B3
Cluster-33698.0	4.28667	0.0466667	-6.57227	down	895	B3 domain-containing transcription factor VRN1	--	B3	TF	B3->B3
Cluster-33698.2	22.5767	9.53333	-1.25393	down	938	B3 domain-containing transcription factor VRN1	--	B3	TF	B3->B3
Cluster-33698.5	7.86	0	-11.2886	down	2743	B3 domain-containing transcription factor VRN1	--	B3	TF	B3->B3
Cluster-33698.8	1.31	3.19333	1.28324	up	2721	B3 domain-containing transcription factor VRN1	--	B3	TF	B3->B3
Cluster-37997.2	2.16333	0	-7.84723	down	1108	B3 domain-containing transcription factor VRN1	--	B3	TF	B3->B3
Cluster-37997.6	0.556667	2.79	2.33628	up	3702	B3 domain-containing transcription factor VRN1	--	B3	TF	B3->B3
Cluster-37997.8	3.38	1.16	-1.54533	down	3026	B3 domain-containing transcription factor VRN1	--	B3	TF	B3->B3
Cluster-37997.9	1.11667	0.0833333	-3.79894	down	2754	B3 domain-containing transcription factor VRN1	--	B3	TF	B3->B3
Cluster-6652.3	0.0233333	0.743333	5.86073	up	1741	B3 domain-containing transcription factor VRN1	--	B3	TF	B3->B3
Cluster-28218.3	8.34333	3.10333	-1.43107	down	2602	Transcription factor VOZ1	--	VOZ	TF	VOZ
Cluster-13914.0	4.19	22.5233	2.4279	up	897	Protein TIFY 5A	--	Tify	TF	Tify
Cluster-11552.11	1.27667	0.0566667	-4.60284	down	2911	Protein TIFY 4B	--	Tify	TF	Tify
Cluster-11552.7	3.76	1.46667	-1.36962	down	1243	Protein TIFY 4B	--	Others	TR	Others
Cluster-29590.3	0	1.24667	7.66069	up	1763	Protein TIFY 4B	--	Tify	TF	Tify
Cluster-29590.9	3.92333	0	-8.89203	down	1222	Protein TIFY 4B	--	Tify	TF	Tify
Cluster-29590.8	0	1.23333	6.51152	up	1261	Protein TIFY 4A	--	Tify	TF	Tify
Cluster-12934.0	5.81333	2.01	-1.53901	down	748	Transcription factor TCP4	--	TCP	TF	TCP
Cluster-34821.0	0	0.746667	8.11034	up	3581	Transcription factor TCP2	--	TCP	TF	TCP
Cluster-34821.6	2.71333	0.953333	-1.52569	down	3543	Transcription factor TCP2	--	TCP	TF	TCP
Cluster-31122.0	2.03	0.626667	-1.70267	down	1812	Transcription factor TCP12	--	TCP	TF	TCP
Cluster-29865.7	0	2.37333	10.0672	up	4304	Squamosa promoter-binding-like protein 7	--	SBP	TF	SBP
Cluster-29865.8	3.31333	10.54	1.67115	up	4021	Squamosa promoter-binding-like protein 7	--	SBP	TF	SBP
Cluster-35699.1	0.163333	3.45667	4.45851	up	2792	Squamosa promoter-binding-like protein 17	--	SBP	TF	SBP
Cluster-29784.1	3.01667	0.623333	-2.37788	down	1092	Squamosa promoter-binding-like protein 16	--	SBP	TF	SBP
Cluster-35865.1	7.46667	1.92	-1.96924	down	1861	Protein SET DOMAIN GROUP 41	--	SET	TR	SET
Cluster-35865.3	3.98	0.02	-7.65582	down	2390	Protein SET DOMAIN GROUP 41	--	SET	TR	SET
Cluster-35865.4	2.07333	5.58667	1.43231	up	2079	Protein SET DOMAIN GROUP 41	--	SET	TR	SET
Cluster-35865.6	1.03	9.7	3.24136	up	2170	Protein SET DOMAIN GROUP 41	--	SET	TR	SET
Cluster-23606.2	2.67667	0	-11.0849	down	6565	Homeobox-DDT domain protein RLT2	--	HB-other	TF	HB->HB-other
Cluster-19143.1	0.393333	1.14667	1.55505	up	2444	Protein RGF1 INDUCIBLE TRANSCRIPTION FACTOR 1	--	PLATZ	TF	PLATZ
Cluster-21769.0	2.74333	5.69	1.05701	up	1033	Protein RGF1 INDUCIBLE TRANSCRIPTION FACTOR 1	--	PLATZ	TF	PLATZ
Cluster-25062.0	12.18	3.15667	-1.99707	down	1460	Protein RGF1 INDUCIBLE TRANSCRIPTION FACTOR 1	--	PLATZ	TF	PLATZ
Cluster-15207.3	13.34	5.18333	-1.37729	down	1133	B3 domain-containing protein REM19	--	B3	TF	B3->B3
Cluster-31404.0	1.5	4.08667	1.44086	up	741	Transcription factor PRE6	--	bHLH	TF	bHLH
Cluster-29696.3	0.06	0.533333	3.09512	up	2338	Protein PHR1-LIKE 3	--	GARP-G2-like	TF	GARP->GARP-G2-like
Cluster-35667.1	0.506667	2.38	2.27881	up	3250	Protein NTM1-like 9	--	NAC	TF	NAC
Cluster-35613.8	25.7033	2.03667	-3.69691	down	1892		--	Others	TR	Others
Cluster-35667.2	0.426667	0	-7.47931	down	3564	NAC domain-containing protein 2	--	NAC	TF	NAC
Cluster-35667.5	0.233333	1.13	2.31651	up	3333	NAC domain-containing protein 2	--	NAC	TF	NAC
Cluster-35667.7	14.8733	0	-9.11681	down	566	NAC domain-containing protein 2	--	NAC	TF	NAC
Cluster-35667.8	5.12333	19.1833	1.918	up	566	NAC domain-containing protein 2	--	NAC	TF	NAC
Cluster-34894.3	3.31667	6.73333	1.00852	up	2735	SUPPRESSOR OF GAMMA RESPONSE 1	--	NAC	TF	NAC
Cluster-34894.5	14.3633	0.02	-9.7664	down	1979	SUPPRESSOR OF GAMMA RESPONSE 1	--	NAC	TF	NAC
Cluster-35667.3	0.59	1.90333	1.70283	up	3063	NAC domain-containing protein 14	--	NAC	TF	NAC
Cluster-35908.1	2.44	0.513333	-2.26288	down	2017	Probable mediator of RNA polymerase II transcription subunit 26c	--	IWS1	TR	IWS1
Cluster-35908.9	4.56333	0.61	-2.91932	down	1931	Probable mediator of RNA polymerase II transcription subunit 26c	--	IWS1	TR	IWS1
Cluster-18804.3	5.04333	0	-10.8486	down	3118	Methyl-CpG-binding domain-containing protein 8	--	C2H2	TF	C2H2
Cluster-36193.1	2.02	0.02	-7.14403	down	2236	Protein LOL2	--	C2C2-LSD	TF	C2C2->C2C2-LSD
Cluster-36193.2	1.51333	5.36333	1.82857	up	2237	Protein LOL2	--	C2C2-LSD	TF	C2C2->C2C2-LSD
Cluster-34710.0	10.9733	30.0167	1.44931	up	903	Homeobox protein knotted-1-like LET6	--	HB-other	TF	HB->HB-other
Cluster-28084.0	13.3633	52.6633	1.96363	up	671	RNA polymerase II transcriptional coactivator KIWI	--	Coactivator p15	TR	Coactivator p15
Cluster-28084.4	34.6767	0.05	-9.82185	down	670	RNA polymerase II transcriptional coactivator KIWI	--	Coactivator p15	TR	Coactivator p15
Cluster-10570.0	6.07333	0.423333	-3.84524	down	1255	K25731 VPS35 endosomal protein-sorting factor-like	--	WRKY	TF	WRKY
Cluster-18865.0	12.7433	27.12	1.06129	up	2162	K25731 VPS35 endosomal protein-sorting factor-like	--	WRKY	TF	WRKY
Cluster-13879.1	0.406667	1.28333	1.7489	up	1238	K25507 high mobility group B protein, plant	--	HMG	TR	HMG
Cluster-30502.2	0.35	1.7	2.26744	up	5017	K24543 cytochrome P450 family 97 subfamily B polypeptide 3	--	FAR1	TF	FAR1
Cluster-30502.4	0.97	0.19	-2.35491	down	5013	K24543 cytochrome P450 family 97 subfamily B polypeptide 3	--	FAR1	TF	FAR1
Cluster-36302.0	0.906667	5.52	2.61576	up	2601	K24273 U2 small nuclear ribonucleoprotein auxiliary factor 35 kDa subunit-related protein	--	C3H	TF	C3H
Cluster-36302.1	3.44667	0	-10.0568	down	2675	K24273 U2 small nuclear ribonucleoprotein auxiliary factor 35 kDa subunit-related protein	--	C3H	TF	C3H
Cluster-36302.2	1.56667	0	-8.45421	down	2021	K24273 U2 small nuclear ribonucleoprotein auxiliary factor 35 kDa subunit-related protein	--	C3H	TF	C3H
Cluster-36302.3	0	0.566667	7.86703	up	3998	K24273 U2 small nuclear ribonucleoprotein auxiliary factor 35 kDa subunit-related protein	--	C3H	TF	C3H
Cluster-36302.4	1.07333	0	-8.7297	down	3377	K24273 U2 small nuclear ribonucleoprotein auxiliary factor 35 kDa subunit-related protein	--	C3H	TF	C3H
Cluster-36302.5	0	5.72667	10.5776	up	2675	K24273 U2 small nuclear ribonucleoprotein auxiliary factor 35 kDa subunit-related protein	--	C3H	TF	C3H
Cluster-33547.3	1.66	0.34	-2.31525	down	2592	K24083 abhydrolase domain-containing protein 13	--	Alfin-like	TF	Alfin-like
Cluster-19528.0	1.08667	2.65667	1.36698	up	1511	K23460 Rab proteins geranylgeranyltransferase component A	--	RWP-RK	TF	RWP-RK
Cluster-37083.1	3.69333	0	-10.2597	down	2851	K23113 structural maintenance of chromosomes flexible hinge domain-containing protein 1	--	Coactivator p15	TR	Coactivator p15
Cluster-37083.4	4.60667	0.333333	-3.8614	down	3032	K23113 structural maintenance of chromosomes flexible hinge domain-containing protein 1	--	Coactivator p15	TR	Coactivator p15
Cluster-37083.6	2.88	9.34333	1.7028	up	2776	K23113 structural maintenance of chromosomes flexible hinge domain-containing protein 1	--	Coactivator p15	TR	Coactivator p15
Cluster-37083.5	0	2.02333	9.37364	up	3232	K23113 structural maintenance of chromosomes flexible hinge domain-containing protein 1	--	Coactivator p15	TR	Coactivator p15
Cluster-25201.0	75.2167	281.38	1.90481	up	3234	K23047 E3 ubiquitin-protein ligase UNKL	--	C3H	TF	C3H
Cluster-34937.0	2.03333	0	-10.0691	down	4379	K22909 zinc finger CCCH domain-containing protein 13	--	C3H	TF	C3H
Cluster-34937.2	0.1	2.32	4.56698	up	2766	K22909 zinc finger CCCH domain-containing protein 13	--	C3H	TF	C3H
Cluster-34937.4	0	1.48667	9.31023	up	4116	K22909 zinc finger CCCH domain-containing protein 13	--	C3H	TF	C3H
Cluster-34937.6	0	0.47	7.69799	up	4262	K22909 zinc finger CCCH domain-containing protein 13	--	C3H	TF	C3H
Cluster-34672.6	2.97667	1.30333	-1.21231	down	1739	K22767 histone acetyltransferase MCC1	--	GNAT	TR	GNAT
Cluster-30974.1	0	1.59	9.20662	up	3579	K22651 E3 ubiquitin-protein ligase RNF4	--	bHLH	TF	bHLH
Cluster-37186.7	0	17.4733	10.9133	up	1262	K22403 zinc finger MIZ domain-containing protein	--	PHD	TR	PHD
Cluster-37186.8	11.9267	33.0633	1.47488	up	1262	K22403 zinc finger MIZ domain-containing protein	--	PHD	TR	PHD
Cluster-29443.1	5.08	0.106667	-5.62717	down	1732	K22382 WD repeat-containing protein 26	--	GRF	TF	GRF
Cluster-29443.3	4.44667	0	-9.83467	down	1867	K22382 WD repeat-containing protein 26	--	GRF	TF	GRF
Cluster-29443.4	1.58	5.77	1.87844	up	1366	K22382 WD repeat-containing protein 26	--	GRF	TF	GRF
Cluster-30861.1	1.13667	3.70333	1.71929	up	2429	K22382 WD repeat-containing protein 26	--	GRF	TF	GRF
Cluster-30861.2	1.25	0	-8.41372	down	2406	K22382 WD repeat-containing protein 26	--	GRF	TF	GRF
Cluster-30861.4	1.82333	0	-8.95226	down	2396	K22382 WD repeat-containing protein 26	--	GRF	TF	GRF
Cluster-30861.6	2.03667	0.0133333	-7.55249	down	1681	K22382 WD repeat-containing protein 26	--	GRF	TF	GRF
Cluster-32769.1	5.14333	1.75	-1.56456	down	2125	K22382 WD repeat-containing protein 26	--	GRF	TF	GRF
Cluster-32769.4	2.64667	0.716667	-1.92073	down	1880	K22382 WD repeat-containing protein 26	--	GRF	TF	GRF
Cluster-27285.3	10.2533	0.11	-6.67427	down	2790	K22379 E3 ubiquitin-protein ligase RNFT1	--	TRAF	TR	TRAF
Cluster-32190.0	18.4133	7.10667	-1.3444	down	2211	K22366 thioredoxin reductase-like selenoprotein T	--	SBP	TF	SBP
Cluster-36109.13	6.55	0.02	-8.51576	down	3416	K21776 protein lin-54	--	LUG	TR	LUG
Cluster-35156.0	1.31667	0.21	-2.71575	down	2502	K21776 protein lin-54	--	CPP	TF	CPP
Cluster-35156.1	0	1.10667	7.90175	up	2205	K21776 protein lin-54	--	CPP	TF	CPP
Cluster-35156.3	2.45667	0	-8.82235	down	1708	K21776 protein lin-54	--	CPP	TF	CPP
Cluster-26657.0	3.65	0	-10.4364	down	3217	K21767 tubulin-specific chaperone D	--	PHD	TR	PHD
Cluster-26657.3	1.11	0	-8.70701	down	3211	K21767 tubulin-specific chaperone D	--	PHD	TR	PHD
Cluster-26657.4	1.31	0	-8.92439	down	3184	K21767 tubulin-specific chaperone D	--	PHD	TR	PHD
Cluster-9256.45	27.3967	0.923333	-3.73108	down	1904	K21766 tubulin-specific chaperone C	--	bHLH	TF	bHLH
Cluster-9256.48	0.436667	11.74	4.80375	up	1904	K21766 tubulin-specific chaperone C	--	bHLH	TF	bHLH
Cluster-36566.0	2.87	1.05333	-1.43497	down	2502	K21625 cyclin-D-binding Myb-like transcription factor 1	--	MYB-related	TF	MYB->MYB-related
Cluster-26432.3	2.78	37.4733	3.77152	up	3565	K21596 calmodulin-binding transcription activator	--	CAMTA	TF	CAMTA
Cluster-26432.4	60.7767	25.0067	-1.28223	down	3564	K21596 calmodulin-binding transcription activator	--	CAMTA	TF	CAMTA
Cluster-35618.3	1.26667	0	-9.13637	down	3741	K21596 calmodulin-binding transcription activator	--	CAMTA	TF	CAMTA
Cluster-29460.0	0	7.32333	10.3839	up	1905	K21444 poly(rC)-binding protein 3/4	--	C2C2-GATA	TF	C2C2->C2C2-GATA
Cluster-29460.1	11.7167	0	-11.2538	down	1892	K21444 poly(rC)-binding protein 3/4	--	C2C2-GATA	TF	C2C2->C2C2-GATA
Cluster-29460.2	0.103333	8.14333	6.38235	up	1893	K21444 poly(rC)-binding protein 3/4	--	C2C2-GATA	TF	C2C2->C2C2-GATA
Cluster-29460.3	8.35333	0	-10.2523	down	1411	K21444 poly(rC)-binding protein 3/4	--	C2C2-GATA	TF	C2C2->C2C2-GATA
Cluster-37968.13	2.57333	0.69	-1.93582	down	1910	K21444 poly(rC)-binding protein 3/4	--	C2C2-GATA	TF	C2C2->C2C2-GATA
Cluster-37139.4	5.97333	2.64	-1.17917	down	2177	K20890 xylan alpha-glucuronosyltransferase	--	GNAT	TR	GNAT
Cluster-37671.0	3.42	0.623333	-2.49573	down	4472	K20867 galacturonosyltransferase 12/13/14/15	--	MADS-MIKC	TF	MADS->MADS-MIKC
Cluster-37671.4	3.61667	9.73667	1.41226	up	2525	K20867 galacturonosyltransferase 12/13/14/15	--	MADS-MIKC	TF	MADS->MADS-MIKC
Cluster-36521.2	0.356667	0	-7.45272	down	4162	K20794 N-alpha-acetyltransferase 40	--	GNAT	TR	GNAT
Cluster-36521.5	0.49	0	-7.83955	down	3917	K20794 N-alpha-acetyltransferase 40	--	GNAT	TR	GNAT
Cluster-13050.0	36.3533	15.21	-1.22872	down	1798	K20793 N-alpha-acetyltransferase 50	--	GNAT	TR	GNAT
Cluster-35682.1	5.79	0	-11.1744	down	3369	K20178 vacuolar protein sorting-associated protein 8	--	RWP-RK	TF	RWP-RK
Cluster-35682.4	1.62667	0.676667	-1.25216	down	3541	K20178 vacuolar protein sorting-associated protein 8	--	RWP-RK	TF	RWP-RK
Cluster-35682.7	16.4067	0	-11.246	down	1422	K20178 vacuolar protein sorting-associated protein 8	--	RWP-RK	TF	RWP-RK
Cluster-19258.6	7.38333	0	-10.1708	down	1593	K20168 TBC1 domain family member 15	--	Whirly	TF	Whirly
Cluster-31474.6	2.08333	4.38	1.07881	up	3543	K20131 Rab5 GDP/GTP exchange factor	--	PHD	TR	PHD
Cluster-36100.10	0.2	1.16333	2.56949	up	5632	K20098 DNA excision repair protein ERCC-6-like 2	--	SNF2	TR	SNF2
Cluster-36100.7	0.116667	1.44333	3.6404	up	5746	K20098 DNA excision repair protein ERCC-6-like 2	--	SNF2	TR	SNF2
Cluster-36100.8	2.89333	0.07	-5.48298	down	3890	K20098 DNA excision repair protein ERCC-6-like 2	--	SNF2	TR	SNF2
Cluster-36100.9	1.08333	7.94667	2.87856	up	4339	K20098 DNA excision repair protein ERCC-6-like 2	--	SNF2	TR	SNF2
Cluster-22454.0	13.11	27.7167	1.08156	up	1636	K20043 clathrin coat assembly protein AP180	--	C2C2-Dof	TF	C2C2->C2C2-Dof
Cluster-24763.0	2.35667	4.91	1.04704	up	1042	K20043 clathrin coat assembly protein AP180	--	C2C2-Dof	TF	C2C2->C2C2-Dof
Cluster-30253.0	2.00667	13.3833	2.7492	up	4035	K19691 osomolarity two-component system, sensor histidine kinase NIK1	--	Others	TR	Others
Cluster-30253.2	5.89667	0	-11.2125	down	3395	K19691 osomolarity two-component system, sensor histidine kinase NIK1	--	Others	TR	Others
Cluster-30253.5	2.21667	10.7567	2.30514	up	4045	K19691 osomolarity two-component system, sensor histidine kinase NIK1	--	Others	TR	Others
Cluster-36511.5	1.14	2.48	1.12233	up	4403	K19600 tubby and related proteins	--	TUB	TF	TUB
Cluster-32611.0	36.2333	12.38	-1.55745	down	1338	K19600 tubby and related proteins	--	TUB	TF	TUB
Cluster-31067.0	0.02	27.8533	10.4454	up	2699	K19600 tubby and related proteins	--	TUB	TF	TUB
Cluster-31067.1	13.3767	0	-12.0305	down	2699	K19600 tubby and related proteins	--	TUB	TF	TUB
Cluster-31067.3	7.97	0	-11.281	down	2699	K19600 tubby and related proteins	--	TUB	TF	TUB
Cluster-21569.1	9.19667	0	-11.1137	down	2144	K19589 release factor glutamine methyltransferase	--	HB-KNOX	TF	HB->HB-KNOX
Cluster-9471.3	1.05667	3.67333	1.78227	up	2180	K19199 protein-histidine N-methyltransferase	--	SET	TR	SET
Cluster-9471.5	1.02333	3.43333	1.77251	up	2199	K19199 protein-histidine N-methyltransferase	--	SET	TR	SET
Cluster-27020.5	0.683333	1.41333	1.06967	up	3495	K18402 PHD finger protein 20	--	PHD	TR	PHD
Cluster-23145.3	0	8.10333	11.0468	up	2601	K17604 zinc finger SWIM domain-containing protein 3	--	FAR1	TF	FAR1
Cluster-23145.4	10.7533	0.546667	-4.27238	down	2601	K17604 zinc finger SWIM domain-containing protein 3	--	FAR1	TF	FAR1
Cluster-36817.2	0	0.78	7.95692	up	3166	K17604 zinc finger SWIM domain-containing protein 3	--	FAR1	TF	FAR1
Cluster-34191.2	1.41333	0	-9.3777	down	3938	K17604 zinc finger SWIM domain-containing protein 3	--	FAR1	TF	FAR1
Cluster-35298.3	0	6.05	10.7324	up	2786	K17604 zinc finger SWIM domain-containing protein 3	--	FAR1	TF	FAR1
Cluster-25103.0	1.07	2.47	1.22082	up	2811	K17604 zinc finger SWIM domain-containing protein 3	--	FAR1	TF	FAR1
Cluster-30531.4	1.41667	4.31333	1.60829	up	2668	K17604 zinc finger SWIM domain-containing protein 3	--	FAR1	TF	FAR1
Cluster-30455.0	1.71667	0.75	-1.18943	down	3749	K16732 Ase1/PRC1/MAP65 family protein	--	HB-other	TF	HB->HB-other
Cluster-30455.3	1.67333	0.78	-1.1187	down	2542	K16732 Ase1/PRC1/MAP65 family protein	--	PHD	TR	PHD
Cluster-30455.4	2.19333	0.966667	-1.19045	down	2725	K16732 Ase1/PRC1/MAP65 family protein	--	PHD	TR	PHD
Cluster-30774.0	0	2.10667	8.89737	up	2306	K16732 Ase1/PRC1/MAP65 family protein	--	HB-PHD	TF	HB->HB-PHD
Cluster-24086.3	2.92667	5.82333	1.0016	up	5559	K15710 E3 ubiquitin-protein ligase SHPRH	--	SNF2	TR	SNF2
Cluster-7375.40	1.08667	0	-8.56432	down	3007	K15687 E3 ubiquitin-protein ligase makorin	--	C3H	TF	C3H
Cluster-36683.1	2.24333	0.666667	-1.7266	down	4045	K15601 [histone H3]-dimethyl-L-lysine9 demethylase	--	Jumonji	TR	Jumonji
Cluster-28019.2	1.72333	0	-8.81111	down	2298	K15601 [histone H3]-dimethyl-L-lysine9 demethylase	--	zf-HD	TF	zf-HD
Cluster-36683.3	0.926667	0.17	-2.49302	down	3302	K15601 [histone H3]-dimethyl-L-lysine9 demethylase	--	Jumonji	TR	Jumonji
Cluster-36683.7	0.35	1.76	2.35364	up	2535	K15601 [histone H3]-dimethyl-L-lysine9 demethylase	--	Jumonji	TR	Jumonji
Cluster-29633.3	2.05333	0.11	-4.31792	down	3005	K15601 [histone H3]-dimethyl-L-lysine9 demethylase	--	Jumonji	TR	Jumonji
Cluster-29633.6	0.726667	0.0333333	-4.60488	down	3504	K15601 [histone H3]-dimethyl-L-lysine9 demethylase	--	Jumonji	TR	Jumonji
Cluster-36012.2	2.05333	0.926667	-1.14783	down	3549	K15601 [histone H3]-dimethyl-L-lysine9 demethylase	--	Jumonji	TR	Jumonji
Cluster-37079.1	2.2	0.876667	-1.33409	down	3573	K15601 [histone H3]-dimethyl-L-lysine9 demethylase	--	Jumonji	TR	Jumonji
Cluster-12831.3	5.9	0.933333	-3.24758	down	1781	K15601 [histone H3]-dimethyl-L-lysine9 demethylase	--	Jumonji	TR	Jumonji
Cluster-31185.0	1.89333	0	-10.0989	down	4773	K15505 DNA repair protein RAD5	--	SNF2	TR	SNF2
Cluster-31185.2	0.87	0.303333	-1.54725	down	5388	K15505 DNA repair protein RAD5	--	SNF2	TR	SNF2
Cluster-31185.3	2.26333	5.39	1.2571	up	4773	K15505 DNA repair protein RAD5	--	SNF2	TR	SNF2
Cluster-31185.4	0.756667	0.00666667	-7.10635	down	5388	K15505 DNA repair protein RAD5	--	SNF2	TR	SNF2
Cluster-36777.3	10.5533	1.92667	-2.46479	down	3908	K15505 DNA repair protein RAD5	--	SNF2	TR	SNF2
Cluster-36777.4	0.76	0.09	-3.23243	down	1889	K15505 DNA repair protein RAD5	--	SNF2	TR	SNF2
Cluster-36777.7	2.99667	0.713333	-2.07525	down	2588	K15505 DNA repair protein RAD5	--	SNF2	TR	SNF2
Cluster-36777.8	0	5.33667	11.0785	up	3890	K15505 DNA repair protein RAD5	--	SNF2	TR	SNF2
Cluster-35454.2	0.913333	5.86667	2.70249	up	3748	K15305 vacuole morphology and inheritance protein 14	--	Whirly	TF	Whirly
Cluster-17262.8	0.343333	1.11667	1.73225	up	3665	K15283 solute carrier family 35, member E1	--	bZIP	TF	bZIP
Cluster-17262.12	0.133333	0.396667	1.69817	up	3719	K15283 solute carrier family 35, member E1	--	bZIP	TF	bZIP
Cluster-4316.14	2.52	0.0266667	-6.74485	down	3250	K15223 upstream activation factor subunit UAF30	--	SWI/SNF-BAF60b	TR	SWI/SNF-BAF60b
Cluster-4316.18	1.27333	0	-8.32244	down	2234	K15223 upstream activation factor subunit UAF30	--	SWI/SNF-BAF60b	TR	SWI/SNF-BAF60b
Cluster-7635.0	0	2.00333	7.72542	up	1219	K15223 upstream activation factor subunit UAF30	--	SWI/SNF-BAF60b	TR	SWI/SNF-BAF60b
Cluster-4316.15	0.373333	1.61	2.13882	up	2038	K15223 upstream activation factor subunit UAF30	--	SWI/SNF-BAF60b	TR	SWI/SNF-BAF60b
Cluster-4316.16	7.71333	0	-10.8004	down	2071	K15223 upstream activation factor subunit UAF30	--	SWI/SNF-BAF60b	TR	SWI/SNF-BAF60b
Cluster-4316.19	18.3833	0	-10.8508	down	1055	K15223 upstream activation factor subunit UAF30	--	SWI/SNF-BAF60b	TR	SWI/SNF-BAF60b
Cluster-26378.3	4.27	1.28	-1.77533	down	1073	K15223 upstream activation factor subunit UAF30	--	SWI/SNF-BAF60b	TR	SWI/SNF-BAF60b
Cluster-22985.2	1.15	0	-8.16828	down	2227	K15223 upstream activation factor subunit UAF30	--	SWI/SNF-BAF60b	TR	SWI/SNF-BAF60b
Cluster-22985.3	0.08	0.82	3.446	up	2226	K15223 upstream activation factor subunit UAF30	--	SWI/SNF-BAF60b	TR	SWI/SNF-BAF60b
Cluster-2634.1	25.9233	0	-11.5913	down	1198	K15128 mediator of RNA polymerase II transcription subunit 6	--	MED6	TR	MED6
Cluster-2634.3	33.3733	0	-10.3947	down	591	K15128 mediator of RNA polymerase II transcription subunit 6	--	MED6	TR	MED6
Cluster-33313.2	0.793333	0	-7.61757	down	2226	K15032 mTERF domain-containing protein, mitochondrial	--	mTERF	TR	mTERF
Cluster-26227.1	0.486667	5.37333	3.60502	up	971	K15032 mTERF domain-containing protein, mitochondrial	--	mTERF	TR	mTERF
Cluster-33313.4	0.466667	1.32	1.51765	up	4744	K15032 mTERF domain-containing protein, mitochondrial	--	mTERF	TR	mTERF
Cluster-33313.5	0.736667	2.60333	1.82352	up	4669	K15032 mTERF domain-containing protein, mitochondrial	--	mTERF	TR	mTERF
Cluster-36768.7	2.55333	0.996667	-1.3782	down	1100	K15032 mTERF domain-containing protein, mitochondrial	--	mTERF	TR	mTERF
Cluster-36109.10	0	2.65667	10.6613	up	5769	K14963 COMPASS component SWD3	--	LUG	TR	LUG
Cluster-33421.0	3.27667	1.29	-1.37033	down	3305	K14963 COMPASS component SWD3	--	LUG	TR	LUG
Cluster-36109.0	10.17	2.35667	-2.11688	down	5390	K14963 COMPASS component SWD3	--	LUG	TR	LUG
Cluster-36109.16	73.4533	22.8867	-1.67689	down	3024	K14963 COMPASS component SWD3	--	LUG	TR	LUG
Cluster-13971.0	2.43	0.906667	-1.42143	down	909	K14834 nucleolar complex protein 3	--	OFP	TF	OFP
Cluster-16638.0	3.33	1.10333	-1.60623	down	921	K14834 nucleolar complex protein 3	--	OFP	TF	OFP
Cluster-30641.6	0.243333	5.16333	4.4345	up	6572	K14803 protein phosphatase PTC2/3	--	DBP	TF	DBP
Cluster-29321.0	1.82333	0.503333	-1.8719	down	1597	K14292 trimethylguanosine synthase	--	HB-WOX	TF	HB->HB-WOX
Cluster-16250.4	7.29333	3.61667	-1.02773	down	2084	K14270 aminotransferase	--	ARID	TR	ARID
Cluster-31156.1	4.20333	0	-10.5804	down	3101	K13963 serpin B	--	FAR1	TF	FAR1
Cluster-28708.0	0.27	1.92	2.80315	up	861	K13944 LOB domain-containing protein 16	--	LOB	TF	LOB
Cluster-33069.1	3.34	0	-10.6284	down	3953	K13210 far upstream element-binding protein	--	C3H	TF	C3H
Cluster-30507.1	1.5	6.44	2.11851	up	3302	K13148 integrator complex subunit 11	--	Trihelix	TF	Trihelix
Cluster-30507.3	0.0166667	0.653333	5.60825	up	3985	K13148 integrator complex subunit 11	--	Trihelix	TF	Trihelix
Cluster-30507.5	1.14667	0.04	-4.93148	down	3910	K13148 integrator complex subunit 11	--	Trihelix	TF	Trihelix
Cluster-33844.2	1.04667	0	-7.49219	down	1628	K13127 RING finger protein 113A	--	C3H	TF	C3H
Cluster-33844.3	2.14333	0.0533333	-5.37721	down	1434	K13127 RING finger protein 113A	--	C3H	TF	C3H
Cluster-37436.0	2.87667	0.00333333	-8.93962	down	1603	K13109 IK cytokine	--	AP2/ERF-ERF	TF	AP2/ERF->AP2/ERF-ERF
Cluster-37436.2	0	4.80667	9.4475	up	1582	K13109 IK cytokine	--	AP2/ERF-ERF	TF	AP2/ERF->AP2/ERF-ERF
Cluster-37436.5	3.74	0.0166667	-8.3763	down	1621	K13109 IK cytokine	--	AP2/ERF-ERF	TF	AP2/ERF->AP2/ERF-ERF
Cluster-25994.1	0.49	1.52	1.69009	up	1627	K13107 RNA-binding motif protein, X-linked 2	--	C3H	TF	C3H
Cluster-37952.86	4.08333	0	-10.9512	down	4041	K12385 Niemann-Pick C1 protein	--	MADS-M-type	TF	MADS->MADS-M-type
Cluster-28891.2	0	1.67667	10.6132	up	8317	K11786 ATP-dependent helicase STH1/SNF2	--	SNF2	TR	SNF2
Cluster-28891.5	0	0.373333	8.35339	up	8035	K11786 ATP-dependent helicase STH1/SNF2	--	SNF2	TR	SNF2
Cluster-33973.0	0	12.99	12.5499	up	4363	K11644 paired amphipathic helix protein Sin3a	--	Others	TR	Others
Cluster-33973.8	11.1767	0.0666667	-7.50724	down	4659	K11644 paired amphipathic helix protein Sin3a	--	Others	TR	Others
Cluster-26921.3	1.30667	3.46333	1.41844	up	2113	K11498 centromeric protein E	--	MYB-related	TF	MYB->MYB-related
Cluster-26921.5	3.5	0.85	-2.03705	down	3688	K11498 centromeric protein E	--	MYB-related	TF	MYB->MYB-related
Cluster-21681.4	3.27333	7.79333	1.26717	up	8824	K11450 [histone H3]-N6,N6-dimethyl-L-lysine4 FAD-dependent demethylase	--	SWI/SNF-SWI3	TR	SWI/SNF-SWI3
Cluster-21681.9	4.10333	0	-12.1448	down	8823	K11450 [histone H3]-N6,N6-dimethyl-L-lysine4 FAD-dependent demethylase	--	SWI/SNF-SWI3	TR	SWI/SNF-SWI3
Cluster-32187.2	4.22667	9.67	1.20248	up	5741	K11446 [histone H3]-trimethyl-L-lysine4 demethylase	--	Jumonji	TR	Jumonji
Cluster-32187.6	4.80333	0.05	-6.60696	down	5740	K11446 [histone H3]-trimethyl-L-lysine4 demethylase	--	Jumonji	TR	Jumonji
Cluster-30636.1	3.90333	14.81	1.92391	up	5914	K11446 [histone H3]-trimethyl-L-lysine4 demethylase	--	ARID	TR	ARID
Cluster-30636.3	15.1733	3.20667	-2.19624	down	5925	K11446 [histone H3]-trimethyl-L-lysine4 demethylase	--	ARID	TR	ARID
Cluster-33233.0	3.81	7.85	1.05423	up	5121	K11446 [histone H3]-trimethyl-L-lysine4 demethylase	--	C2H2	TF	C2H2
Cluster-33233.5	3.27667	0	-11.051	down	5289	K11446 [histone H3]-trimethyl-L-lysine4 demethylase	--	C2H2	TF	C2H2
Cluster-35993.1	2.11	0	-10.3137	down	4948	K11407 histone deacetylase 6	--	MYB	TF	MYB->MYB
Cluster-24066.1	0.526667	0	-7.77007	down	3553	K11348 bromodomain and PHD finger-containing protein 1	--	PHD	TR	PHD
Cluster-37952.10	6.00667	0.07	-6.61132	down	1194	K11340 actin-like protein 6A	--	MADS-M-type	TF	MADS->MADS-M-type
Cluster-37952.72	1.93667	0	-7.66822	down	1108	K11340 actin-like protein 6A	--	MADS-M-type	TF	MADS->MADS-M-type
Cluster-37952.74	3.66333	0	-8.41568	down	1006	K11340 actin-like protein 6A	--	MADS-M-type	TF	MADS->MADS-M-type
Cluster-31152.0	0.976667	3.88333	2.0123	up	3586	K11323 histone arginine demethylase JMJD6	--	Jumonji	TR	Jumonji
Cluster-31152.5	0.426667	2.25667	2.47879	up	5452	K11323 histone arginine demethylase JMJD6	--	Jumonji	TR	Jumonji
Cluster-30196.7	0.99	0.346667	-1.52994	down	3368	K11253 histone H3	--	bHLH	TF	bHLH
Cluster-34615.9	5.69667	0	-12.2601	down	6949	K10523 speckle-type POZ protein	--	C3H	TF	C3H
Cluster-32106.0	0.613333	2.51	2.08271	up	1880	K10523 speckle-type POZ protein	--	TRAF	TR	TRAF
Cluster-30823.3	4.75	1.96	-1.28368	down	3380	K10523 speckle-type POZ protein	--	TRAF	TR	TRAF
Cluster-21555.1	21.8367	1.12333	-4.33699	down	964	K10401 kinesin family member 18/19	--	TRAF	TR	TRAF
Cluster-36434.1	7.10333	2.92	-1.27858	down	1597	K10401 kinesin family member 18/19	--	TAZ	TR	TAZ
Cluster-36434.2	5.54	12.2	1.14926	up	1434	K10401 kinesin family member 18/19	--	TAZ	TR	TAZ
Cluster-23238.0	1.35	0.543333	-1.3291	down	3041	K10398 kinesin family member 11	--	SWI/SNF-BAF60b	TR	SWI/SNF-BAF60b
Cluster-23238.3	2.38333	0.586667	-2.03226	down	2984	K10398 kinesin family member 11	--	SWI/SNF-BAF60b	TR	SWI/SNF-BAF60b
Cluster-35215.4	0.976667	0.13	-2.98534	down	2998	K10398 kinesin family member 11	--	SWI/SNF-BAF60b	TR	SWI/SNF-BAF60b
Cluster-17148.1	4.65	1.49667	-1.63843	down	1709	K10268 F-box and leucine-rich repeat protein 2/20	--	S1Fa-like	TF	S1Fa-like
Cluster-29798.0	0	0.856667	8.6139	up	4384	K09422 transcription factor MYB, plant	--	MYB	TF	MYB->MYB
Cluster-29798.2	0.93	0	-8.9353	down	4369	K09422 transcription factor MYB, plant	--	MYB	TF	MYB->MYB
Cluster-35326.0	0.483333	3.8	3.00901	up	2044	K09422 transcription factor MYB, plant	--	MYB	TF	MYB->MYB
Cluster-35326.1	1.62667	5.09667	1.66434	up	940	K09422 transcription factor MYB, plant	--	MYB-related	TF	MYB->MYB-related
Cluster-27610.3	3.45333	6.66667	1.01223	up	857	K09422 transcription factor MYB, plant	--	MYB	TF	MYB->MYB
Cluster-18199.0	1.21	3.63	1.53407	up	1083	K09422 transcription factor MYB, plant	--	MYB-related	TF	MYB->MYB-related
Cluster-35319.0	6.63333	16.8667	1.32394	up	870	K09422 transcription factor MYB, plant	--	MYB-related	TF	MYB->MYB-related
Cluster-35319.1	2.24	0.876667	-1.37839	down	1153	K09422 transcription factor MYB, plant	--	MYB-related	TF	MYB->MYB-related
Cluster-27360.0	7.30333	0	-9.1869	down	898	K09422 transcription factor MYB, plant	--	MYB-related	TF	MYB->MYB-related
Cluster-32493.2	0.873333	2.00333	1.20009	up	3541	K09422 transcription factor MYB, plant	--	MYB-related	TF	MYB->MYB-related
Cluster-20401.2	5.69333	32.4833	2.52162	up	1752	K09422 transcription factor MYB, plant	--	MYB	TF	MYB->MYB
Cluster-11948.0	4.26667	1.68	-1.354	down	1037	K09422 transcription factor MYB, plant	--	MYB	TF	MYB->MYB
Cluster-27004.0	1.74	4.38667	1.29783	up	1098	K09422 transcription factor MYB, plant	--	MYB-related	TF	MYB->MYB-related
Cluster-27610.7	2.7	7.75	1.49826	up	1007	K09422 transcription factor MYB, plant	--	MYB	TF	MYB->MYB
Cluster-23360.0	6.17333	15.69	1.34457	up	1546	K09422 transcription factor MYB, plant	--	MYB-related	TF	MYB->MYB-related
Cluster-36203.5	0.81	0	-7.46624	down	1996	K09422 transcription factor MYB, plant	--	MYB	TF	MYB->MYB
Cluster-36203.7	8.00333	0	-10.4838	down	1663	K09422 transcription factor MYB, plant	--	MYB	TF	MYB->MYB
Cluster-24372.0	0	9.29333	10.1334	up	1353	K09422 transcription factor MYB, plant	--	MYB-related	TF	MYB->MYB-related
Cluster-24372.1	20.9367	4.88667	-2.05505	down	2179	K09422 transcription factor MYB, plant	--	MYB-related	TF	MYB->MYB-related
Cluster-35396.2	0	1.80667	9.07597	up	2965	K09422 transcription factor MYB, plant	--	MYB-related	TF	MYB->MYB-related
Cluster-35396.4	0.426667	1.23333	1.76917	up	5233	K09422 transcription factor MYB, plant	--	MYB-related	TF	MYB->MYB-related
Cluster-13619.0	0.553333	2.22	1.98638	up	857	K09422 transcription factor MYB, plant	--	MYB	TF	MYB->MYB
Cluster-19927.0	20.5533	41.8767	1.08565	up	1159	K09422 transcription factor MYB, plant	--	MYB	TF	MYB->MYB
Cluster-33058.0	7.32	0	-9.71089	down	1162	K09422 transcription factor MYB, plant	--	MYB	TF	MYB->MYB
Cluster-33058.1	73.8933	215.77	1.54068	up	1096	K09422 transcription factor MYB, plant	--	MYB	TF	MYB->MYB
Cluster-33445.1	6.86667	29.5267	2.25249	up	1167	K09422 transcription factor MYB, plant	--	MYB	TF	MYB->MYB
Cluster-33445.2	15.45	8.09	-1.01619	down	1039	K09422 transcription factor MYB, plant	--	MYB	TF	MYB->MYB
Cluster-24336.0	3.45667	0.19	-4.20223	down	943	K09422 transcription factor MYB, plant	--	MYB	TF	MYB->MYB
Cluster-27845.3	2.42333	0	-9.92707	down	3409	K09420 transcriptional activator Myb	--	MYB	TF	MYB->MYB
Cluster-25765.0	2.98667	0	-10.1168	down	3166	K09420 transcriptional activator Myb	--	MYB	TF	MYB->MYB
Cluster-25765.1	0	2.46	9.76953	up	3468	K09420 transcriptional activator Myb	--	MYB	TF	MYB->MYB
Cluster-25765.2	1.39667	0.16	-3.15951	down	3558	K09420 transcriptional activator Myb	--	MYB	TF	MYB->MYB
Cluster-25765.3	0.43	1.00333	1.24687	up	3339	K09420 transcriptional activator Myb	--	MYB	TF	MYB->MYB
Cluster-25765.5	0.04	0.396667	3.50567	up	3172	K09420 transcriptional activator Myb	--	MYB	TF	MYB->MYB
Cluster-29004.3	2.87667	1.23	-1.23293	down	2308	K09419 heat shock transcription factor, other eukaryote	--	HSF	TF	HSF
Cluster-37206.0	4.78667	1.33667	-1.9014	down	1863	K09419 heat shock transcription factor, other eukaryote	--	HSF	TF	HSF
Cluster-22475.0	50.72	19.13	-1.40681	down	2130	K09419 heat shock transcription factor, other eukaryote	--	HSF	TF	HSF
Cluster-25747.0	1.46	8.22333	2.49905	up	3046	K09419 heat shock transcription factor, other eukaryote	--	HSF	TF	HSF
Cluster-25747.1	1.8	0.806667	-1.16626	down	1902	K09419 heat shock transcription factor, other eukaryote	--	HSF	TF	HSF
Cluster-25747.3	0	9.40333	11.5257	up	3051	K09419 heat shock transcription factor, other eukaryote	--	HSF	TF	HSF
Cluster-2223.1	14.2367	0	-8.24002	down	439	K09377 cysteine and glycine-rich protein	--	Others	TR	Others
Cluster-37693.0	32.5067	7.14	-2.19729	down	1111	K09377 cysteine and glycine-rich protein	--	LIM	TF	LIM
Cluster-12755.1	0	6.68667	9.25082	up	1103	K09338 homeobox-leucine zipper protein	--	HB-other	TF	HB->HB-other
Cluster-12755.4	3.94333	0	-9.00539	down	1291	K09338 homeobox-leucine zipper protein	--	HB-other	TF	HB->HB-other
Cluster-12755.8	0.22	17.2767	6.39385	up	1354	K09338 homeobox-leucine zipper protein	--	HB-other	TF	HB->HB-other
Cluster-12755.9	0	6.34333	9.19157	up	1106	K09338 homeobox-leucine zipper protein	--	HB-other	TF	HB->HB-other
Cluster-12755.0	2.07333	0.72	-1.5568	down	1231	K09338 homeobox-leucine zipper protein	--	HB-HD-ZIP	TF	HB->HB-HD-ZIP
Cluster-12755.2	3.00333	0	-8.47455	down	1203	K09338 homeobox-leucine zipper protein	--	HB-HD-ZIP	TF	HB->HB-HD-ZIP
Cluster-12755.3	21.6033	0	-11.5564	down	1355	K09338 homeobox-leucine zipper protein	--	HB-other	TF	HB->HB-other
Cluster-12755.5	2.82	0	-8.26067	down	1125	K09338 homeobox-leucine zipper protein	--	HB-HD-ZIP	TF	HB->HB-HD-ZIP
Cluster-12755.7	0	7.1	9.61593	up	1272	K09338 homeobox-leucine zipper protein	--	HB-HD-ZIP	TF	HB->HB-HD-ZIP
Cluster-7713.0	5.25333	2.57333	-1.03056	down	1319	K09338 homeobox-leucine zipper protein	--	HB-HD-ZIP	TF	HB->HB-HD-ZIP
Cluster-29991.0	0.396667	3.92	3.34991	up	949	K09338 homeobox-leucine zipper protein	--	HB-HD-ZIP	TF	HB->HB-HD-ZIP
Cluster-15612.0	19.31	5.99333	-1.72557	down	1688	K09338 homeobox-leucine zipper protein	--	HB-other	TF	HB->HB-other
Cluster-29562.1	3.64667	0	-10.6352	down	3654	K09338 homeobox-leucine zipper protein	--	HB-HD-ZIP	TF	HB->HB-HD-ZIP
Cluster-36855.0	0.693333	2.73667	1.99587	up	4610	K09287 RAV-like factor	--	B3	TF	B3->B3
Cluster-36855.9	0.253333	0.846667	1.7835	up	4513	K09287 RAV-like factor	--	B3	TF	B3->B3
Cluster-22865.4	0.956667	2.15667	1.19559	up	1762	K09287 RAV-like factor	--	B3	TF	B3->B3
Cluster-22865.7	0.19	2.46333	3.76694	up	1853	K09287 RAV-like factor	--	B3	TF	B3->B3
Cluster-22865.8	3.58667	7.23333	1.02355	up	2099	K09287 RAV-like factor	--	AP2/ERF-RAV	TF	AP2/ERF->AP2/ERF-RAV
Cluster-22865.9	1.21	6.63	2.56374	up	804	K09287 RAV-like factor	--	B3	TF	B3->B3
Cluster-24971.0	3.11667	1.05667	-1.30216	down	2424	K09286 EREBP-like factor	--	AP2/ERF-ERF	TF	AP2/ERF->AP2/ERF-ERF
Cluster-22366.0	0.75	5.82333	2.95386	up	1183	K09286 EREBP-like factor	--	AP2/ERF-ERF	TF	AP2/ERF->AP2/ERF-ERF
Cluster-15847.0	6.63333	3.12333	-1.09288	down	1064	K09286 EREBP-like factor	--	AP2/ERF-ERF	TF	AP2/ERF->AP2/ERF-ERF
Cluster-22311.0	0.93	2.33667	1.31993	up	712	K09286 EREBP-like factor	--	AP2/ERF-ERF	TF	AP2/ERF->AP2/ERF-ERF
Cluster-2667.0	3.87333	0	-7.52251	down	642	K09286 EREBP-like factor	--	AP2/ERF-ERF	TF	AP2/ERF->AP2/ERF-ERF
Cluster-11092.0	19.1167	68.9033	1.84467	up	936	K09286 EREBP-like factor	--	AP2/ERF-ERF	TF	AP2/ERF->AP2/ERF-ERF
Cluster-27418.0	1.58	5.78333	1.8587	up	874	K09286 EREBP-like factor	--	AP2/ERF-ERF	TF	AP2/ERF->AP2/ERF-ERF
Cluster-30736.0	3.02	10.4033	1.77803	up	1415	K09286 EREBP-like factor	--	AP2/ERF-ERF	TF	AP2/ERF->AP2/ERF-ERF
Cluster-17634.0	2.08333	20.3367	3.28724	up	1626	K09286 EREBP-like factor	--	AP2/ERF-ERF	TF	AP2/ERF->AP2/ERF-ERF
Cluster-18622.0	5.63	11.5233	1.02591	up	1071	K09286 EREBP-like factor	--	AP2/ERF-ERF	TF	AP2/ERF->AP2/ERF-ERF
Cluster-29777.2	2.53667	7.81333	1.75453	up	770	K09286 EREBP-like factor	--	AP2/ERF-ERF	TF	AP2/ERF->AP2/ERF-ERF
Cluster-29777.5	1.10667	4.04333	1.87505	up	1384	K09286 EREBP-like factor	--	AP2/ERF-ERF	TF	AP2/ERF->AP2/ERF-ERF
Cluster-29777.7	3.01	6.41333	1.08702	up	1281	K09286 EREBP-like factor	--	AP2/ERF-ERF	TF	AP2/ERF->AP2/ERF-ERF
Cluster-15629.0	25.29	88.0033	1.79606	up	1249	K09286 EREBP-like factor	--	AP2/ERF-ERF	TF	AP2/ERF->AP2/ERF-ERF
Cluster-19411.0	4.70333	12.01	1.35354	up	1252	K09286 EREBP-like factor	--	AP2/ERF-ERF	TF	AP2/ERF->AP2/ERF-ERF
Cluster-11869.0	85.8233	182.127	1.08304	up	1083	K09286 EREBP-like factor	--	AP2/ERF-ERF	TF	AP2/ERF->AP2/ERF-ERF
Cluster-37382.6	30.6367	99.7467	1.6978	up	1018	K09286 EREBP-like factor	--	AP2/ERF-ERF	TF	AP2/ERF->AP2/ERF-ERF
Cluster-17906.0	1.28667	2.8	1.12436	up	1171	K09286 EREBP-like factor	--	AP2/ERF-ERF	TF	AP2/ERF->AP2/ERF-ERF
Cluster-22369.1	6.21333	2.59667	-1.2704	down	1495	K09286 EREBP-like factor	--	AP2/ERF-ERF	TF	AP2/ERF->AP2/ERF-ERF
Cluster-28725.0	0.363333	7.19	4.38279	up	979	K09286 EREBP-like factor	--	AP2/ERF-ERF	TF	AP2/ERF->AP2/ERF-ERF
Cluster-30908.0	0.14	4.70667	5.02382	up	942	K09286 EREBP-like factor	--	AP2/ERF-ERF	TF	AP2/ERF->AP2/ERF-ERF
Cluster-33360.0	0.396667	2.52667	2.67943	up	2117	K09286 EREBP-like factor	--	AP2/ERF-ERF	TF	AP2/ERF->AP2/ERF-ERF
Cluster-33396.0	1.38	34.93	4.67142	up	974	K09286 EREBP-like factor	--	AP2/ERF-ERF	TF	AP2/ERF->AP2/ERF-ERF
Cluster-22687.0	0.58	18.6933	5.27956	up	863	K09286 EREBP-like factor	--	AP2/ERF-ERF	TF	AP2/ERF->AP2/ERF-ERF
Cluster-35016.1	2	0	-8.62497	down	1821	K09285 AP2-like factor, ANT lineage	--	AP2/ERF-ERF	TF	AP2/ERF->AP2/ERF-ERF
Cluster-35016.8	0.08	2.42	4.97927	up	2547	K09285 AP2-like factor, ANT lineage	--	AP2/ERF-ERF	TF	AP2/ERF->AP2/ERF-ERF
Cluster-35016.9	3.95667	1.37	-1.51757	down	3088	K09285 AP2-like factor, ANT lineage	--	AP2/ERF-AP2	TF	AP2/ERF->AP2/ERF-AP2
Cluster-7219.0	1.70667	0.65	-1.42958	down	1080	K09285 AP2-like factor, ANT lineage	--	AP2/ERF-ERF	TF	AP2/ERF->AP2/ERF-ERF
Cluster-14707.0	2.07	6.13667	1.55973	up	2032	K09284 AP2-like factor, euAP2 lineage	--	AP2/ERF-ERF	TF	AP2/ERF->AP2/ERF-ERF
Cluster-37908.8	9.34667	0.2	-5.63966	down	1320	K09284 AP2-like factor, euAP2 lineage	--	AP2/ERF-ERF	TF	AP2/ERF->AP2/ERF-ERF
Cluster-34557.0	0.32	1.85333	2.55728	up	3471	K09284 AP2-like factor, euAP2 lineage	--	AP2/ERF-ERF	TF	AP2/ERF->AP2/ERF-ERF
Cluster-2437.1	0	0.74	7.3175	up	2230	K09273 upstream-binding transcription factor	--	HMG	TR	HMG
Cluster-2437.3	2.15667	0	-8.68756	down	1762	K09273 upstream-binding transcription factor	--	HMG	TR	HMG
Cluster-2437.4	2.67667	0.34	-3.02481	down	2140	K09273 upstream-binding transcription factor	--	HMG	TR	HMG
Cluster-22445.0	0.593333	0	-7.42777	down	2542	K09272 FACT complex subunit SSRP1/POB3	--	HMG	TR	HMG
Cluster-22445.3	0.77	0	-7.7214	down	2434	K09272 FACT complex subunit SSRP1/POB3	--	HMG	TR	HMG
Cluster-26575.0	0.503333	1.04	1.04806	up	1656	K09272 FACT complex subunit SSRP1/POB3	--	ARID	TR	ARID
Cluster-717.117	19.4	3.56	-2.47733	down	557	K09264 MADS-box transcription factor, plant	--	MADS-M-type	TF	MADS->MADS-M-type
Cluster-717.118	24.5067	9.63333	-1.3048	down	1049	K09264 MADS-box transcription factor, plant	--	MADS-M-type	TF	MADS->MADS-M-type
Cluster-717.74	5.88	0.113333	-6.65444	down	552	K09264 MADS-box transcription factor, plant	--	MADS-M-type	TF	MADS->MADS-M-type
Cluster-717.75	4.18	0.0566667	-6.07606	down	520	K09264 MADS-box transcription factor, plant	--	MADS-M-type	TF	MADS->MADS-M-type
Cluster-717.76	7.32667	1.95667	-1.9605	down	539	K09264 MADS-box transcription factor, plant	--	MADS-M-type	TF	MADS->MADS-M-type
Cluster-717.78	10.4933	0.193333	-5.83394	down	654	K09264 MADS-box transcription factor, plant	--	MADS-M-type	TF	MADS->MADS-M-type
Cluster-717.79	20.52	7.28333	-1.52078	down	669	K09264 MADS-box transcription factor, plant	--	MADS-M-type	TF	MADS->MADS-M-type
Cluster-717.82	37.0433	14.4233	-1.40154	down	587	K09264 MADS-box transcription factor, plant	--	MADS-M-type	TF	MADS->MADS-M-type
Cluster-717.83	7.99333	2.13667	-1.94771	down	920	K09264 MADS-box transcription factor, plant	--	MADS-M-type	TF	MADS->MADS-M-type
Cluster-717.84	6.82333	1.1	-2.72509	down	650	K09264 MADS-box transcription factor, plant	--	MADS-M-type	TF	MADS->MADS-M-type
Cluster-717.85	10.4633	2.47	-2.16919	down	433	K09264 MADS-box transcription factor, plant	--	MADS-M-type	TF	MADS->MADS-M-type
Cluster-9256.138	6.46333	2.04667	-3.84138	down	916	K09264 MADS-box transcription factor, plant	--	MADS-M-type	TF	MADS->MADS-M-type
Cluster-9256.117	41.5933	19.9767	-1.08776	down	511	K09264 MADS-box transcription factor, plant	--	MADS-MIKC	TF	MADS->MADS-MIKC
Cluster-9256.123	0.45	85.6633	7.55817	up	278	K09264 MADS-box transcription factor, plant	--	MADS-M-type	TF	MADS->MADS-M-type
Cluster-717.128	23.2833	0.23	-6.86116	down	908	K09264 MADS-box transcription factor, plant	--	MADS-MIKC	TF	MADS->MADS-MIKC
Cluster-37952.55	7.43333	1.81667	-2.05344	down	1583	K09264 MADS-box transcription factor, plant	--	MADS-M-type	TF	MADS->MADS-M-type
Cluster-37952.56	5.93	2.7	-1.14166	down	1570	K09264 MADS-box transcription factor, plant	--	MADS-M-type	TF	MADS->MADS-M-type
Cluster-717.155	4.76667	0	-8.20413	down	831	K09264 MADS-box transcription factor, plant	--	MADS-M-type	TF	MADS->MADS-M-type
Cluster-37952.66	7.15	0.54	-3.7426	down	491	K09264 MADS-box transcription factor, plant	--	MADS-M-type	TF	MADS->MADS-M-type
Cluster-717.145	36.65	0	-9.14015	down	506	K09264 MADS-box transcription factor, plant	--	MADS-M-type	TF	MADS->MADS-M-type
Cluster-8484.3	0	0.746667	7.37209	up	2339	K09264 MADS-box transcription factor, plant	--	MADS-MIKC	TF	MADS->MADS-MIKC
Cluster-4522.2	7.13333	0.26	-4.47287	down	705	K09264 MADS-box transcription factor, plant	--	MADS-M-type	TF	MADS->MADS-M-type
Cluster-37952.57	5.91	1.45	-2.03226	down	1571	K09264 MADS-box transcription factor, plant	--	MADS-M-type	TF	MADS->MADS-M-type
Cluster-717.101	11.9967	1.16333	-3.44196	down	438	K09264 MADS-box transcription factor, plant	--	MADS-MIKC	TF	MADS->MADS-MIKC
Cluster-717.103	16.19	2.35667	-2.81643	down	438	K09264 MADS-box transcription factor, plant	--	MADS-MIKC	TF	MADS->MADS-MIKC
Cluster-13667.0	0.163333	1.16	2.80764	up	2229	K09191 general transcription factor IIIA	--	C2H2	TF	C2H2
Cluster-34127.1	0.206667	3.22667	3.97223	up	1530	K09191 general transcription factor IIIA	--	C2H2	TF	C2H2
Cluster-34127.2	0.16	2.17	3.87268	up	1815	K09191 general transcription factor IIIA	--	C2H2	TF	C2H2
Cluster-13372.0	2.19333	0.643333	-1.77685	down	1345	K09184 GATA-binding protein, other eukaryote	--	C2C2-GATA	TF	C2C2->C2C2-GATA
Cluster-17393.0	3.34	19.5533	2.56899	up	4079	K09060 plant G-box-binding factor	--	SBP	TF	SBP
Cluster-17393.1	11.28	0.153333	-6.23779	down	4082	K09060 plant G-box-binding factor	--	SBP	TF	SBP
Cluster-17393.4	20.46	0.243333	-6.43781	down	3995	K09060 plant G-box-binding factor	--	SBP	TF	SBP
Cluster-17393.5	5.63	26.58	2.2419	up	3992	K09060 plant G-box-binding factor	--	SBP	TF	SBP
Cluster-38024.1	0.0866667	5.4	6.05293	up	2668	K09060 plant G-box-binding factor	--	bZIP	TF	bZIP
Cluster-38024.2	2.55667	0.456667	-2.49827	down	3507	K09060 plant G-box-binding factor	--	bZIP	TF	bZIP
Cluster-38024.5	1.20333	0	-8.87821	down	3323	K09060 plant G-box-binding factor	--	bZIP	TF	bZIP
Cluster-18294.0	8.80667	4.23333	-1.05999	down	1269	K09060 plant G-box-binding factor	--	bZIP	TF	bZIP
Cluster-30508.0	0.18	0.813333	2.18855	up	1811	K09051 ATF/CREB family transcription factor	--	bZIP	TF	bZIP
Cluster-29982.1	7.04667	1.72667	-2.0257	down	2534	K08835 serine/threonine-protein kinase OSR1/STK39	--	BBR-BPC	TF	BBR-BPC
Cluster-29982.11	3.80333	8.72667	1.20488	up	2682	K08835 serine/threonine-protein kinase OSR1/STK39	--	BBR-BPC	TF	BBR-BPC
Cluster-29982.2	2.18667	0	-9.07464	down	2192	K08835 serine/threonine-protein kinase OSR1/STK39	--	BBR-BPC	TF	BBR-BPC
Cluster-29982.4	2.02333	5.80667	1.50244	up	2558	K08835 serine/threonine-protein kinase OSR1/STK39	--	BBR-BPC	TF	BBR-BPC
Cluster-29982.6	3.24	0	-9.52334	down	2041	K08835 serine/threonine-protein kinase OSR1/STK39	--	BBR-BPC	TF	BBR-BPC
Cluster-28199.0	0.813333	7.41333	3.22897	up	1365	K08066 nuclear transcription factor Y, gamma	--	NF-YC	TF	NF-Y->NF-YC
Cluster-28199.1	5.84	15.7267	1.43102	up	1748	K08066 nuclear transcription factor Y, gamma	--	NF-YC	TF	NF-Y->NF-YC
Cluster-28199.3	0.263333	6.63667	4.67603	up	1675	K08066 nuclear transcription factor Y, gamma	--	NF-YC	TF	NF-Y->NF-YC
Cluster-28199.5	8.36333	0	-10.4393	down	1564	K08066 nuclear transcription factor Y, gamma	--	NF-YC	TF	NF-Y->NF-YC
Cluster-28199.7	5.33333	17.8667	1.7502	up	1352	K08066 nuclear transcription factor Y, gamma	--	NF-YC	TF	NF-Y->NF-YC
Cluster-37135.18	0.953333	8.62	3.20072	up	678	K08066 nuclear transcription factor Y, gamma	--	NF-YC	TF	NF-Y->NF-YC
Cluster-37135.6	20.94	0	-7.95246	down	365	K08066 nuclear transcription factor Y, gamma	--	NF-YC	TF	NF-Y->NF-YC
Cluster-37135.21	5.44	0.376667	-4.13791	down	871	K08066 nuclear transcription factor Y, gamma	--	NF-YC	TF	NF-Y->NF-YC
Cluster-37135.23	1.39	0.02	-6.04232	down	1001	K08066 nuclear transcription factor Y, gamma	--	NF-YC	TF	NF-Y->NF-YC
Cluster-37135.56	19.7833	4.34333	-2.28938	down	334	K08066 nuclear transcription factor Y, gamma	--	NF-YC	TF	NF-Y->NF-YC
Cluster-36473.2	0.413333	2.73667	2.76671	up	2191	K08065 nuclear transcription Y subunit beta	--	NF-YB	TF	NF-Y->NF-YB
Cluster-36473.3	31.45	0	-11.7746	down	1139	K08065 nuclear transcription Y subunit beta	--	NF-YB	TF	NF-Y->NF-YB
Cluster-36473.5	29.18	61.8333	1.07812	up	1086	K08065 nuclear transcription Y subunit beta	--	NF-YB	TF	NF-Y->NF-YB
Cluster-32404.2	14.7167	6.21	-1.25864	down	1689	K08064 nuclear transcription factor Y, alpha	--	NF-YA	TF	NF-Y->NF-YA
Cluster-32404.5	255.903	127.757	-1.0119	down	1146	K08064 nuclear transcription factor Y, alpha	--	NF-YA	TF	NF-Y->NF-YA
Cluster-32404.9	2.6	0.48	-2.48556	down	1995	K08064 nuclear transcription factor Y, alpha	--	NF-YA	TF	NF-Y->NF-YA
Cluster-36304.7	2.66333	0.826667	-1.7262	down	3314	K08064 nuclear transcription factor Y, alpha	--	NF-YA	TF	NF-Y->NF-YA
Cluster-30509.3	93.2733	42.0767	-1.156	down	1448	K08064 nuclear transcription factor Y, alpha	--	NF-YA	TF	NF-Y->NF-YA
Cluster-30509.4	5.85333	0	-10.9009	down	2807	K08064 nuclear transcription factor Y, alpha	--	NF-YA	TF	NF-Y->NF-YA
Cluster-30509.6	0	2.08	9.55502	up	3505	K08064 nuclear transcription factor Y, alpha	--	NF-YA	TF	NF-Y->NF-YA
Cluster-30509.7	12.2833	2.71667	-2.17879	down	3949	K08064 nuclear transcription factor Y, alpha	--	NF-YA	TF	NF-Y->NF-YA
Cluster-7017.0	1.38667	0.23	-2.57981	down	1336	K08064 nuclear transcription factor Y, alpha	--	NF-YA	TF	NF-Y->NF-YA
Cluster-4316.29	59.3367	0.836667	-6.22307	down	487	K06685 MOB kinase activator 1	--	SWI/SNF-BAF60b	TR	SWI/SNF-BAF60b
Cluster-35585.13	0	1.87333	7.57721	up	1190	K06620 transcription factor E2F3	--	E2F-DP	TF	E2F-DP
Cluster-35585.9	1.17333	0.303333	-2.03803	down	1365	K06620 transcription factor E2F3	--	E2F-DP	TF	E2F-DP
Cluster-35585.1	0	2.62333	9.26564	up	2385	K06620 transcription factor E2F3	--	E2F-DP	TF	E2F-DP
Cluster-35585.12	0	3.93333	9.63141	up	2098	K06620 transcription factor E2F3	--	E2F-DP	TF	E2F-DP
Cluster-35585.3	2.07	0	-9.22763	down	2534	K06620 transcription factor E2F3	--	E2F-DP	TF	E2F-DP
Cluster-35585.5	5.82667	0	-10.5528	down	2275	K06620 transcription factor E2F3	--	E2F-DP	TF	E2F-DP
Cluster-35585.8	0.0533333	1.57333	5.10392	up	2082	K06620 transcription factor E2F3	--	E2F-DP	TF	E2F-DP
Cluster-33099.2	0.946667	11.67	3.64918	up	1600	K04683 transcription factor Dp-1	--	E2F-DP	TF	E2F-DP
Cluster-34393.2	47.57	17	-1.48224	down	4643	K04681 retinoblastoma-like protein 1	--	RB	TR	RB
Cluster-23670.0	13.4333	6.25	-1.11621	down	776	K03627 putative transcription factor	--	MBF1	TR	MBF1
Cluster-28256.2	0	8.4	11.5932	up	3555	K03593 ATP-binding protein involved in chromosome partitioning	--	Trihelix	TF	Trihelix
Cluster-28256.5	1.24667	13.4333	3.4441	up	3256	K03593 ATP-binding protein involved in chromosome partitioning	--	Trihelix	TF	Trihelix
Cluster-28256.6	12.7833	0	-12.4032	down	3556	K03593 ATP-binding protein involved in chromosome partitioning	--	Trihelix	TF	Trihelix
Cluster-28887.0	0	11.8733	12.3818	up	4264	K03164 DNA topoisomerase II	--	MYB-related	TF	MYB->MYB-related
Cluster-28887.2	4.31	1.60667	-1.44499	down	4301	K03164 DNA topoisomerase II	--	MYB-related	TF	MYB->MYB-related
Cluster-32173.1	0	2.15	8.03206	up	1362	K01409 N6-L-threonylcarbamoyladenine synthase	--	FAR1	TF	FAR1
Cluster-19363.0	12.65	74.9233	2.57401	up	1917	K00784 ribonuclease Z	--	MYB-related	TF	MYB->MYB-related
Cluster-24715.0	2.12	6.25667	1.56554	up	2083	K00784 ribonuclease Z	--	MYB-related	TF	MYB->MYB-related
Cluster-25785.0	5.62333	0.706667	-2.99893	down	2448	K00784 ribonuclease Z	--	MYB	TF	MYB->MYB
Cluster-25785.1	4.03	1.60667	-1.33232	down	2208	K00784 ribonuclease Z	--	MYB	TF	MYB->MYB
Cluster-25785.2	0	1.86667	8.81741	up	2448	K00784 ribonuclease Z	--	MYB	TF	MYB->MYB
Cluster-25785.3	0	4.6	10.1097	up	2414	K00784 ribonuclease Z	--	MYB	TF	MYB->MYB
Cluster-38019.1	1.25667	0	-7.74977	down	1628	K00599 tRNA N(3)-methylcytidine methyltransferase METTL6	--	GARP-G2-like	TF	GARP->GARP-G2-like
Cluster-38019.3	1.09333	0	-8.06952	down	2202	K00599 tRNA N(3)-methylcytidine methyltransferase METTL6	--	GARP-G2-like	TF	GARP->GARP-G2-like
Cluster-11368.0	1.14667	3.44	1.58904	up	1148	K00521 ferric-chelate reductase	--	NAC	TF	NAC
Cluster-12378.0	0.993333	3.00667	1.57335	up	1692	K00521 ferric-chelate reductase	--	NAC	TF	NAC
Cluster-19090.0	7.86333	20.7367	1.47789	up	1775	K00521 ferric-chelate reductase	--	NAC	TF	NAC
Cluster-20631.0	22.9733	8.61	-1.36923	down	1599	K00521 ferric-chelate reductase	--	NAC	TF	NAC
Cluster-21668.10	1.72667	4.18333	1.2873	up	2241	K00521 ferric-chelate reductase	--	NAC	TF	NAC
Cluster-21668.15	9.30333	4.54	-1.04158	down	1322	K00521 ferric-chelate reductase	--	NAC	TF	NAC
Cluster-21668.18	6.15	2.24333	-1.47822	down	1104	K00521 ferric-chelate reductase	--	NAC	TF	NAC
Cluster-21668.19	1.10333	2.98667	1.48547	up	1091	K00521 ferric-chelate reductase	--	NAC	TF	NAC
Cluster-21668.20	1.27667	3.45667	1.45498	up	2114	K00521 ferric-chelate reductase	--	NAC	TF	NAC
Cluster-21668.9	2.64667	5.40333	1.02348	up	1406	K00521 ferric-chelate reductase	--	NAC	TF	NAC
Cluster-24576.0	83.0667	41.7867	-1.01321	down	1208	K00521 ferric-chelate reductase	--	NAC	TF	NAC
Cluster-26558.0	1.89333	0.726667	-1.3959	down	1000	K00521 ferric-chelate reductase	--	NAC	TF	NAC
Cluster-27570.0	1.70333	4.51	1.40345	up	1555	K00521 ferric-chelate reductase	--	NAC	TF	NAC
Cluster-28109.0	13.86	34.24	1.31425	up	1662	K00521 ferric-chelate reductase	--	NAC	TF	NAC
Cluster-28361.0	30.1	61.8933	1.02758	up	1655	K00521 ferric-chelate reductase	--	NAC	TF	NAC
Cluster-30394.2	1.21667	2.85667	1.2277	up	3083	K00521 ferric-chelate reductase	--	NAC	TF	NAC
Cluster-30394.3	1.30667	0.42	-1.65817	down	3117	K00521 ferric-chelate reductase	--	NAC	TF	NAC
Cluster-34069.0	2.02	4.69333	1.07701	up	2240	K00521 ferric-chelate reductase	--	NAC	TF	NAC
Cluster-35434.3	0.966667	3.04	1.65489	up	944	K00521 ferric-chelate reductase	--	NAC	TF	NAC
Cluster-35806.0	0.83	2.05333	1.30587	up	1111	K00521 ferric-chelate reductase	--	NAC	TF	NAC
Cluster-36156.0	0.09	0.873333	3.27707	up	2219	K00521 ferric-chelate reductase	--	NAC	TF	NAC
Cluster-36156.2	0.123333	3.86	4.9796	up	1810	K00521 ferric-chelate reductase	--	NAC	TF	NAC
Cluster-36156.5	0.1	2.72667	4.94223	up	1795	K00521 ferric-chelate reductase	--	NAC	TF	NAC
Cluster-36156.7	3.78333	7.61667	1.00533	up	1707	K00521 ferric-chelate reductase	--	NAC	TF	NAC
Cluster-36156.8	0.196667	2.16333	3.50192	up	2012	K00521 ferric-chelate reductase	--	NAC	TF	NAC
Cluster-36698.0	0.85	2.81333	1.77611	up	1345	K00521 ferric-chelate reductase	--	NAC	TF	NAC
Cluster-36698.1	3.54667	17.3967	2.29552	up	1199	K00521 ferric-chelate reductase	--	NAC	TF	NAC
Cluster-36698.2	1.13	4.07667	1.89316	up	1087	K00521 ferric-chelate reductase	--	NAC	TF	NAC
Cluster-36698.4	2.01	5.35333	1.41781	up	1187	K00521 ferric-chelate reductase	--	NAC	TF	NAC
Cluster-23880.0	5.48667	11.63	1.0507	up	1770	Auxin-responsive protein IAA33	--	AUX/IAA	TR	AUX/IAA
Cluster-31470.4	23.7733	5.56667	-1.96218	down	2011	High mobility group B protein 10	--	ARID	TR	ARID
Cluster-11923.0	1.44667	0.483333	-1.59589	down	1326	Probable N-acetyltransferase HLS1	--	GNAT	TR	GNAT
Cluster-11691.0	1.51333	0	-9.29258	down	3498	GATA transcription factor 26	--	C2C2-GATA	TF	C2C2->C2C2-GATA
Cluster-11691.3	2.20333	0	-9.95736	down	3777	GATA transcription factor 26	--	C2C2-GATA	TF	C2C2->C2C2-GATA
Cluster-35613.0	0.893333	2.31667	1.3979	up	2158	Protein DA1-related 1	--	Others	TR	Others
Cluster-33202.2	1.69667	0	-9.33275	down	3234	Zinc finger CCCH domain-containing protein 3	--	C3H	TF	C3H
Cluster-37915.10	1.32333	3.31333	1.32904	up	2134	Zinc finger CCCH domain-containing protein 18	--	C3H	TF	C3H
Cluster-22081.1	5.69	28.8167	2.35796	up	3281	BEL1-like homeodomain protein 1	--	HB-BELL	TF	HB->HB-BELL
Cluster-35108.0	0.303333	1.36333	2.14843	up	971	Transcription factor bHLH126	--	bHLH	TF	bHLH
Cluster-27306.1	18.2333	3.58	-2.33974	down	3739	AT-rich interactive domain-containing protein 4	--	ARID	TR	ARID
Cluster-14853.4	0.07	4.17	5.89516	up	2318	CCT domain containing protein	--	Others	TR	Others
Cluster-15448.0	0.53	2.16333	2.032	up	921	FkbH domain containing protein	--	GNAT	TR	GNAT
Cluster-18826.2	2.16333	0.866667	-1.34367	down	1338	uncharacterized protein LOC107415251	--	C2H2	TF	C2H2
Cluster-18826.7	1.87333	0	-7.46321	down	1021	uncharacterized protein LOC107415251	--	C2H2	TF	C2H2
Cluster-22760.6	0.0966667	1.26333	3.73709	up	2127	C2H2-type domain-containing protein	--	C2H2	TF	C2H2
Cluster-23833.2	0.77	1.82667	1.24717	up	2058	Sequence-specific DNA binding transcription factor	--	Trihelix	TF	Trihelix
Cluster-23833.3	7.18	0	-10.4794	down	1818	Sequence-specific DNA binding transcription factor	--	Trihelix	TF	Trihelix
Cluster-28938.0	28.59	0.946667	-4.9215	down	5846	Octamer-binding transcription factor	--	MYB-related	TF	MYB->MYB-related
Cluster-28938.5	13.6867	3.08333	-2.1627	down	5842	Octamer-binding transcription factor	--	MYB-related	TF	MYB->MYB-related
Cluster-28938.6	0.326667	30.9333	6.60189	up	6248	Octamer-binding transcription factor	--	MYB-related	TF	MYB->MYB-related
Cluster-33557.0	0.06	0.8	3.93229	up	2489	zinc finger protein 511	--	C2H2	TF	C2H2
Cluster-33557.2	0	3.58667	9.57689	up	2181	zinc finger protein 511	--	C2H2	TF	C2H2
Cluster-33557.3	4.42667	0	-10.0852	down	2181	zinc finger protein 511	--	C2H2	TF	C2H2
Cluster-33557.7	0	1.78667	8.79804	up	2480	TFIIH C1-like domain containing protein	--	C2H2	TF	C2H2
Cluster-33667.3	0.906667	0.346667	-1.38666	down	2924	jmjC domain-containing protein 4 isoform X1	--	Jumonji	TR	Jumonji
Cluster-33667.9	0.12	1.14	3.27316	up	2711	jmjC domain-containing protein 4 isoform X1	--	Jumonji	TR	Jumonji
Cluster-34100.2	1.63333	4.5	1.48097	up	986	bHLH	--	bHLH	TF	bHLH
Cluster-35995.0	0	1.55667	7.22048	up	1129	Longitudinals lacking protein, isoforms H/M/V	--	TRAF	TR	TRAF

## Sheet: Table S7
Supplementary Table S7. List of primers used for qRT-PCR analysis of Z. schneideriana genes.
Gene ID	KEEGG Orthology	Forward primer	Reverse primer
Cluster-27323.1	KS	GATTGAGCCCGTTTGT	GTCCGCATCCAGGTAA
Cluster-14478.1	KO	CAGGCTGGAGGATTTCA	GAGGTCCAACCCTTTATCT
Cluster-35503.0	GA2ox6	TGCTTATCTCCACCCA	AATGACAAACCGACCA
Cluster-11231.0	GA20ox1-D	CAACGGGAGGAGACAG	GACAACGCCAGCACTA
Cluster-8828.0	GGPPS	TTATTGCTTCGCCTTAC	GAACACCTCCATTTGATT
Cluster-34871.8	AMI1	TGAAGTCCGTGGTAGA	ATTCGCTCCTGTTTAG
Cluster-3674.8	AMI1	TCCAGAAACTGCCTCAA	CAACACCGACCTCACG
Cluster-29903.0	YUC2	ACTCCAGCAGTTTACGG	TCCAAGCCTCTTACCC
Cluster-7453.0	TAA1	TTGTCCCTTCTGGTTT	AGTATCCGATTTGTTCC
Cluster-27333.7	GH3	TCCACGACCACTTCATC	CACTGCTCGGTTTCATT
Cluster-2942.0	CYP735A	GGCGGCTGAGAACACCT	TAGCGTTGGATGGAAAGATG
Cluster-31673.1	CISZOG	CTTCTTCGGGAAATCG	AATGTGGCTGGTGTCG
Cluster-37941.4	CISZOG	AGGGACAAGAACGATA	TGCACAGATACGAAAA
Cluster-11918.0	UGT73C	TACCAAGAACCCTCGTC	TTCCCACTACAAACACTAAA
Cluster-32245.8	UGT85A	GAGTGCGGAAGTAAGT	CCTGTAACAAGAACCCT
Cluster-27343.0	SCD/FAD	TCAACATCCCGACCCA	TCCTTTGCCACCCATT
Cluster-14395.3	KAT	TGGTGGTTGGCTTGCT	TCTTGTTCGGGCTTGG
Cluster-32822.1	JAR1	ACGCGAAGGCTCAAGTAGAA	TCGGAATTTTGGATTTGGTC
Cluster-9533.0	PLA	TTGAAATGGGGTAATGGC	AACACTTTAGGAAGGTCAATG
Actin2		TTTCGAACCCATCGAAAAAC	ACCCCACTACCCCATCTACC
